# Supplementary material for: Proteomic characterization of chromosomal common fragile site (CFS)-associated proteins uncovers ATRX as a regulator of CFS stability
Source: Nucleic Acids Res. 2019 Jun 10;47(15):8004–18. doi: 10.1093/nar/gkz510 (PMC6735892; doi:10.1093/nar/gkz510)
Supplement: gkz510_Supplemental_Files [file gkz510_supplemental_files.zip]

Archive with 4 entries (4 files):
- Supplementary data.pdf
- Table S1.xlsx
- Table S2.xlsx
- Table S3.xlsx
