# Supplementary material for: Proteomic characterization of chromosomal common fragile site (CFS)-associated proteins uncovers ATRX as a regulator of CFS stability
Source: Nucleic Acids Res. 2019 Jun 10;47(15):8004–18. doi: 10.1093/nar/gkz510 (PMC6735892; doi:10.1093/nar/gkz510)
Supplement: gkz510_Supplemental_Files [file gkz510_supplemental_files.zip › Table S1.xlsx]

## Sheet: Sheet1
Majority protein IDs	Protein names	Gene names	Peptides	Sequence coverage [%]	Score	Ratio M/L E1R1	Ratio M/L E1R2	Ratio M/L E2R1	Ratio M/L E2R2	Ratio H/L E1R1	Ratio H/L E1R2	Ratio H/L E2R1	Ratio H/L E2R2	Ratio H/M E1R1	Ratio H/M E1R2	Ratio H/M E2R1	Ratio H/M E2R2	Intensity E1R1	Intensity L E1R1	Intensity M E1R1	Intensity H E1R1	Intensity E1R2	Intensity L E1R2	Intensity M E1R2	Intensity H E1R2	Intensity E2R1	Intensity L E2R1	Intensity M E2R1	Intensity H E2R1	Intensity E2R2	Intensity L E2R2	Intensity M E2R2	Intensity H E2R2
Q9BXW9-2	Fanconi anemia group D2 protein	FANCD2	59	39.7	323.31	0.054758	0.038716	0.004102	1.2067	1.8841	1.9432	2.8006	2.2667	9615.8	89.186	685.33	1.9329	4004000000	1321600000	68583000	2613800000	21620000000	7201500000	187120000	14232000000	19545000000	5564000000	495950000	13485000000	10482000000	3318500000	356590000	6806500000
Q9NVI1	Fanconi anemia group I protein	FANCI	82	55	323.31	0.062219	0.08028	0.13249	0.47044	1.8475	1.9864	2.9198	2.2272	32311	3254.2	22.343	3.0347	3552900000	1219300000	170250000	2163400000	23495000000	7656900000	388550000	15450000000	48074000000	11727000000	3621500000	32725000000	26532000000	7273400000	2255400000	17004000000
Q92878	DNA repair protein RAD50	RAD50	21	16.1	136.82	0.39629	0.50805	0.48112	0.36372	1.5105	2.1515	3.0317	1.6294	4.3432	4.7445	7.0221	4.1426	11364000	3903300	1576000	5884500	36948000	10607000	4211900	22130000	189110000	40179000	57312000	91619000	56027000	15887000	14161000	25979000
Q9Y5B9	FACT complex subunit SPT16	SUPT16H	19	18.5	73.907	0.22438	0.29678	0.51029	0.99994	1.423	2.0363	1.7403	1.9294	6.2384	7.2005	3.7093	2.045	2351500	897140	246270	1208100	128870000	39228000	15172000	74471000	254140000	70310000	48308000	135520000	47876000	13308000	10938000	23630000
E7ERL4	Breast cancer type 1 susceptibility protein	BRCA1	25	18.4	136.73	0.2798	0.25875	0.34988	0.64403	1.2622	2.1787	2.2439	1.9342	4.5111	7.2333	5.5643	3.0033	6644100	4180000	216180	2248000	221790000	54333000	6329200	161130000	463400000	124020000	40301000	299080000	32872000	8595000	3721900	20555000
E9PCY5	DNA topoisomerase 2;DNA topoisomerase 2-beta	TOP2B	22	18.3	35.269	0.39245	0.3218	0.5122	0.4584	1.4035	1.7103	2.8063	1.7664	3.9989	4.9471	5.08	3.6935	15635000	5427200	1981900	8225900	219730000	72916000	26221000	120590000	875900000	234200000	133720000	507980000	276530000	81581000	46107000	148840000
P11388	DNA topoisomerase 2-alpha	TOP2A	54	34.9	323.31	0.31031	0.27118	0.76465	0.66945	1.4159	1.6519	3.5045	2.8565	4.5555	5.5369	4.7983	4.3433	154680000	40237000	36069000	78375000	1085200000	351940000	107720000	625510000	2827300000	579630000	432280000	1815400000	911120000	203830000	169620000	537670000
Q9ULW0	Targeting protein for Xklp2	TPX2	15	23.3	48.505	0.46181	0.41695	1.1645	1.1038	1.4719	1.5196	4.6975	3.0257	3.1179	3.4781	3.6782	2.7768	1934000	661810	354220	918000	144970000	60046000	17388000	67535000	132390000	20968000	31050000	80371000	47479000	9698800	9798300	27982000
F8W7U8	Double-strand break repair protein MRE11A	MRE11A	9	14.3	29.141		0.49258	0.39438	0.29874		1.9146	2.634	2.3837		4.5449	6.0838	7.3242					33719000	12067000	2606800	19045000	182080000	42498000	25658000	113930000	35632000	9923300	3312500	22397000
Q99728	BRCA1-associated RING domain protein 1	BARD1	13	20.1	37.882		0.12007	0.17671	0.21368		2.2595	2.4555	1.8754		13.943	11.693	5.4284	5484700			5484700	171580000	44592000	5071200	121920000	712460000	241990000	47551000	422920000	299880000	106600000	44750000	148530000
P54132	Bloom syndrome protein	BLM	32	29.4	132.66		0.13157	0.25396	0.18477		0.79399	2.1968	2.1482		5.87	7.9762	10.436	7378700	3459500		3919200	150290000	81208000	4945600	64140000	1219900000	368880000	87204000	763800000	734190000	231310000	63913000	438970000
O15360	Fanconi anemia group A protein	FANCA	8	8.5	62.398		0.16149	0.20359	0.28821		1.2667	2.1497	1.5209		7.8435	9.7571	5.3401					11892000	4417800	1101100	6373100	196120000	65500000	6706600	123910000	59809000	24370000	3625500	31813000
Q13472-2	DNA topoisomerase 3-alpha	TOP3A	15	17	47.441		0.080935	0.28165	0.34024		0.9664	1.8545	1.7417		11.91	5.5338	4.2605	764070	764070			73598000	34235000	2202800	37160000	448620000	170660000	39725000	238230000	196300000	63472000	17812000	115020000
Q562F6-2	Shugoshin-like 2	SGOL2	12	13.6	68.81		0.24187	0.56894	0.59805		1.1124	3.903	3.3797		4.5992	5.0146	8.9221					20919000	12761000	224740	7932900	177160000	38261000	19184000	119720000	43506000	10181000	4781300	28544000
Q8N2Z9	Centromere protein S	APITD1	5	35.5	17.747		0.098256	0.23249	0.67722		0.92585	1.7528	1.566		9.4228	7.051	2.3124	1659200	1659200			38498000	20592000	1184400	16721000	40324000	11937000	3262600	25124000	22371000	7505400	3592500	11273000
Q8IYD8-2	Fanconi anemia group M protein	FANCM	4	7.2	18.308			0.0096767	0.17789			2.5911	1.8106			267.77	10.178					676340	676340			73537000	21946000	34465	51557000	20872000	7325800	478120	13068000
Q9NPI8	Fanconi anemia group F protein	FANCF	5	15	16.822			0.18223	0.42693			2.1609	1.8131			12.021	4.2468									42067000	12505000	4183000	25379000	3431600	1125500	529740	1776400
Q13111	Chromatin assembly factor 1 subunit A	CHAF1A	2	3.7	6.3317			0.52418	1.286			2.9693	6.8106			4.3193	5.296									36523000	12250000	4842600	19430000	7555700	1043300	1055800	5456600
B7Z265	Kinesin-like protein KIF22	KIF22	4	7.9	12.409			1.3956	1.0911			3.5176	2.5415			2.5206	2.3294									47355000	10719000	10747000	25889000	20839000	4674600	5146100	11019000
Q0VG06-3	Fanconi anemia-associated protein of 100 kDa	FAAP100	3	4.7	7.6983			1.1446	0.46979			1.7586	2.2648			1.5364	4.8209									32412000	9312000	6066300	17034000	4475600	1074200	306450	3094900
B5MBX0	Sororin	CDCA5	3	12.4	10.305	0.59443		0.59818		2.2542		4.3951		3.7922		7.3474		15499000	2691000	1015100	11793000					14209000	2529300	1215700	10464000	2035100			2035100
A8MX32	Replication factor C subunit 3	RFC3	5	19.7	63.962	0.30564		0.23928		1.8422		1.9647		6.0272		8.2419		22665000	4127100	1157100	17380000	2120600			2120600	24252000	5540800	2038900	16672000
P35250	Replication factor C subunit 2	RFC2	5	16.9	12.128	0.26747		0.31829		2.4025		1.977		8.9824		6.2114		10936000	3039300	883830	7012800					34489000	9933300	3058900	21496000
O60934	Nibrin	NBN	4	6.8	10.777		0.53149	0.33473			2.419	2.1139			4.8867	6.3153						17821000	4386200	2119500	11315000	4299100	1107200	365640	2826300
Q96E14	RecQ-mediated genome instability protein 2	RMI2	2	17.7	13.184	0.20827	0.10858	0.17908	0.23627	0.69755	0.78878	1.8004	1.3461	3.3493	7.2644	10.053	5.6972	46665000	23065000	7406500	16194000	39405000	22293000	3864800	13247000	46996000	17013000	3408300	26575000	25271000	7787500	1847200	15636000
P46100-2	Transcriptional regulator ATRX	ATRX	3	1.4	5.6694		0.3153	0.67998			1.0931	2.439			5.8745	3.5868		1635100	756680		878460	13713000	6137400	1602700	5972500	10592000	2271200	1969100	6351200
C9JGZ0	Fanconi anemia group J protein	BRIP1	5	6.8	15.029			0.33199	0.66901			0.90636	3.2261			2.6613	4.8222					12211000			12211000	78913000	39914000	9350300	29648000	6341600	1311900	641330	4388300
E9PMD7	Serine/threonine-protein phosphatase;Serine/threonine-protein phosphatase PP1-alpha catalytic subunit	PPP1CA	3	13.8	7.4294			0.48059	0.59096			1.1067	2.3589			2.2512	7.3083									13419000	5087400	2584400	5747400	25987000	7509800	2798800	15679000
E9PD53	Structural maintece of chromosomes protein;Structural maintece of chromosomes protein 4	SMC4	2	1.7	6.355			1.1417				3.7471				11.844										35545000	6314700	6403100	22827000
F8W9B4	Replication factor C subunit 5	RFC5	3	13.7	5.814			0.18128				1.997				10.346										28538000	7940200	1385300	19212000
Q92547	DNA topoisomerase 2-binding protein 1	TOPBP1	2	1.6	3.8595			0.35464				2.6984				7.609						2794100			2794100	5152400	1211800	664140	3276400
Q5VYV7	Protein SLX4IP	SLX4IP	3	12.3	18.027			0.29687				1.6022				5.3971						8460900			8460900	7683600	2920800	462200	4300600
Q8N201	Integrator complex subunit 1	INTS1	2	0.9	3.9048			0.64666				2.9745				4.8443										38376000	9494400	5357300	23524000
F8W1C2	Mediator of DNA damage checkpoint protein 1	MDC1	2	2.9	9.4624			0.9739				3.1118				3.1952						1931200			1931200	9200200	1286800	1451000	6462400
O95347-2	Structural maintece of chromosomes protein 2	SMC2	3	4.2	8.7227			1.1958				2.8574				2.7094										39302000	6552000	7818700	24932000
Q9H9A7	RecQ-mediated genome instability protein 1	RMI1	2	2.9	4.5008			0.80594				1.9256				2.3893										131720000	24020000	44623000	63078000
Q96QE3-2	ATPase family AAA domain-containing protein 5	ATAD5	5	5.4	18.236			1.3468				3.1446				2.3349						10509000			10509000	6089200	868150	562600	4658400
A8MYU4	Cytoskeleton-associated protein 2	CKAP2	2	6.1	5.0122			1.7915				2.8495				1.5906						1759400			1759400	7165100	1275100	2230400	3659600
Q09028-3	Histone-binding protein RBBP4	RBBP4	5	11.7	56.743	0.41972	0.59514	0.44028	0.31615	1.0015	1.5087	1.5484	0.88945	2.4783	2.5223	3.5712	2.9215	6739300	2917400	1349600	2472300	218640000	71003000	41212000	106420000	214090000	67584000	30969000	115540000	92262000	34234000	12871000	45158000
Q99708	DNA endonuclease RBBP8	RBBP8	18	22.9	90.066	0.04037	0.259	0.14415	0.19422	0.61017	1.1727	1.5573	1.3419	15.114	5.1353	10.216	6.6194	13738000	12977000	24540	736990	164600000	57040000	2616200	104950000	421940000	150780000	26784000	244380000	285150000	129160000	20236000	135760000
O15287	Fanconi anemia group G protein	FANCG	4	7.6	18.51			0.40777	0.1415			0.73355	1.9748			1.7989	13.956	1397400	775930		621480	9603500	5123900		4479600	36890000	9264200	2593400	25033000	24586000	6253800	1755600	16577000
P12004	Proliferating cell nuclear antigen	PCNA	7	37.5	96.029	0.14112	0.36115	0.1694	0.2321	2.0082	2.364	1.2359	1.3416	14.083	7.1157	9.3222	5.7801	245270000	87861000	12210000	145200000	92601000	23850000	10195000	58557000	776540000	75289000	15169000	686090000	34048000	17407000	1879800	14761000
Q6PL18	ATPase family AAA domain-containing protein 2	ATAD2	28	22.7	133.45	0.18286	0.08609	0.084136	0.16067	0.90333	0.80144	0.81338	0.73735	5.4834	9.6542	8.9509	4.9388	22053000	11278000	1842200	8932700	382370000	204820000	19975000	157580000	555930000	276510000	54092000	225330000	160670000	88697000	10593000	61380000
P61006	Ras-related protein Rab-8A	RAB8A	9	39.6	198.42	0.083158	0.12594	0.050358	0.156	0.95145	0.36007	0.67489	0.49928	11.885	2.8141	14.367	2.8619	326420000	171490000	12892000	142040000	99009000	67002000	7920400	24087000	497750000	288690000	17125000	191930000	159770000	93689000	20143000	45934000
P46060	Ran GTPase-activating protein 1	RANGAP1	12	24	73.622	0.054571	0.10252	0.16038	0.11509	0.11394	0.51839	0.48683	0.41414	2.088	4.7101	3.6627	2.2777	34638000	30117000	686680	3835100	300740000	172440000	39685000	88611000	359570000	205340000	53706000	100520000	124810000	80453000	12150000	32206000
P61956	Small ubiquitin-related modifier 2	SUMO2	7	46.3	52.228	0.17299	0.13376	0.10195	0.11154	0.78946	0.95762	1.3838	1.3124	4.4769	7.1387	14.093	12.238	180640000	88884000	18243000	73513000	740090000	339690000	44171000	356240000	601790000	245970000	33532000	322290000	529720000	223170000	31875000	274670000
P58107	Epiplakin	EPPK1	26	26.6	200.43	0.13025	0.077	0.099989	0.12505	0.633	0.50122	0.67001	0.37067	4.4749	6.3684	6.1487	2.6161	214230000	127900000	18106000	68226000	802820000	487010000	88482000	227320000	413400000	215200000	31973000	166220000	622360000	368550000	39566000	214250000
Q14683	Structural maintece of chromosomes protein 1A;Structural maintece of chromosomes protein	SMC1A	38	29.6	126.6	0.2045	0.36417	0.18042	0.15987	0.99828	1.6277	1.3912	0.96127	4.8783	4.7619	7.8423	5.81	51350000	22052000	5425200	23873000	259780000	86842000	27453000	145490000	739840000	287470000	72740000	379630000	254490000	119740000	25853000	108900000
Q9UQE7	Structural maintece of chromosomes protein 3	SMC3	38	36.1	210.57	0.30469	0.36692	0.22269	0.27782	1.0636	1.6341	1.3849	1.0115	3.8483	5.4602	6.0272	3.4772	33065000	15053000	3851500	14160000	240430000	68234000	35179000	137020000	529640000	192330000	63848000	273470000	199850000	77209000	26766000	95871000
B7Z5S1	Sister chromatid cohesion protein PDS5 homolog B	PDS5B	8	7.3	16.421	0.41099	0.24148	0.15283	0.27218	1.4061	1.6816	1.1857	1.1862	4.1973	6.9637	6.5779	4.3579	1151400	353150	120120	678080	23367000	6038900	1741700	15587000	155070000	62360000	13771000	78941000	18247000	7171300	2104400	8971300
F5H6Q2	Ubiquitin-60S ribosomal protein L40;Ubiquitin;60S ribosomal protein L40;Ubiquitin-40S ribosomal protein S27a;Ubiquitin;40S ribosomal protein S27a;Polyubiquitin-B;Ubiquitin;Polyubiquitin-C;Ubiquitin	UBC;UBB;UBA52;RPS27A	11	87.8	167.23	0.31645	0.10685	0.16065	0.15734	1.0847	1.4661	1.2044	0.99682	2.2229	12.329	6.7965	4.0728	6764500000	2060000000	1989100000	2715400000	7381100000	2349800000	1072300000	3959000000	27276000000	9677000000	2101100000	15498000000	15494000000	6075300000	1376300000	8042700000
Q9H2P0	Activity-dependent neuroprotector homeobox protein	ADNP	8	9.1	43.088	0.16758	0.15907	0.25274	0.20405	0.81543	0.71403	0.7992	0.61429	4.8658	4.6781	3.1859	3.209	4659100	2378900	374810	1905300	75798000	39724000	6773200	29300000	85052000	44323000	9043400	31685000	43590000	23532000	4715000	15342000
B8ZZJ0	Small ubiquitin-related modifier 1	SUMO1	2	48.3	25.41	0.19507	0.13046	0.40333	0.21111	1.0309	0.66468	0.8708	0.57847	5.2848	5.5563	2.0269	2.8161	6494400	2878900	385160	3230300	41864000	22300000	3343400	16221000	271770000	105860000	79271000	86641000	191530000	51548000	110500000	29485000
F5H2G1	Chromodomain-helicase-DNA-binding protein 4	CHD4	20	10.9	110.97	0.28737	0.30356	0.22498	0.17726	0.94375	1.0256	0.97564	0.86648	3.3346	3.3786	4.59	5.047	26194000	12011000	3433000	10750000	95988000	40652000	11248000	44088000	352880000	147240000	40800000	164850000	168020000	72858000	22111000	73053000
P24928	DNA-directed RNA polymerase II subunit RPB1	POLR2A	15	10.5	68.572	0.51755	0.51189	0.26903	0.33034	1.771	1.933	1.061	0.81774	3.0613	3.2026	4.1577	2.7601	7967500	2260500	1707300	3999600	28438000	6689600	3926500	17822000	217610000	88035000	29753000	99824000	12259000	4192900	2696900	5369000
A6NHR9-2	Structural maintece of chromosomes flexible hinge domain-containing protein 1	SMCHD1	7	4	23.151	0.28418	0.24105	0.31481	0.22514	0.78282	0.66828	0.9453	0.76908	2.8537	2.6672	6.8101	3.5781	4872900	2320300	681200	1871400	21003000	12514000	2209200	6279400	39759000	15119000	6711900	17928000	23138000	11204000	2710900	9223400
Q13185	Chromobox protein homolog 3	CBX3	4	22.4	52.799	0.3122	0.29662	0.25103	0.24691	0.9764	0.85201	0.87522	0.77839	2.773	2.8724	3.2202	2.9236	42396000	18812000	8363000	15221000	50948000	21863000	8838300	20246000	774640000	360820000	111660000	302170000	596400000	287870000	69406000	239130000
F5GZI1	SWI/SNF-related matrix-associated actin-dependent regulator of chromatin subfamily A member 5	SMARCA5	20	20.4	86.406	0.52406	0.60372	0.34901	0.34447	1.3591	1.8182	1.1895	0.87841	2.822	2.8614	3.0855	3.0958	7659500	2635000	1359200	3665200	190850000	53042000	35964000	101850000	402610000	152110000	60305000	190200000	138650000	59494000	25592000	53561000
O95816	BAG family molecular chaperone regulator 2	BAG2	6	25.1	27.439	0.25769	0.27954	0.4368	0.39922	0.54079	0.69598	1.1331	0.89217	2.0964	2.3796	2.7354	2.144	41897000	22611000	7049700	12237000	46747000	23811000	7645100	15291000	139270000	55683000	23102000	60490000	19879000	9365300	3357900	7155400
Q13263	Transcription intermediary factor 1-beta	TRIM28	15	25.3	182.14	0.38841	0.4581	0.34592	0.36701	1.0357	1.2525	0.84172	0.88512	2.3552	2.3401	2.4348	2.3673	22278000	8856700	3403600	10018000	127220000	49937000	26071000	51216000	371190000	148810000	76485000	145890000	193270000	84061000	34898000	74312000
E9PC52	Histone-binding protein RBBP7	RBBP7	3	7.7	2.9684	0.41972	0.59514	0.55985	0.41799	1.0015	1.414	1.3181	0.88945	2.4783	2.3687	2.4691	2.5384	6739300	2917400	1349600	2472300	146780000	52583000	29310000	64886000	56316000	19265000	11989000	25062000	25257000	10292000	3119100	11846000
F5H4V4	Antigen KI-67	MKI67	38	17.5	195.4	0.40394	0.37559	0.45665	0.60677	1.6091	0.90066	1.1394	1.2427	4.2349	2.1155	2.4316	1.9475	17582000	6154900	2262700	9164000	182740000	79215000	32160000	71370000	440810000	147630000	110260000	182910000	273940000	63381000	98846000	111710000
O94776	Metastasis-associated protein MTA2	MTA2	5	7.9	56.478	0.45423	0.58054	0.42296	0.31728	0.84584	1.2678	1.14	0.91486	2.2713	1.9114	3.218	3.5212	6746200	2901400	1190000	2654700	28805000	9721100	6795600	12288000	73007000	27768000	11666000	33573000	35750000	15350000	5742300	14657000
P17096	High mobility group protein HMG-I/HMG-Y	HMGA1	8	48.6	66.474	0.68484	0.62941	0.37261	0.41066	1.3414	1.5599	0.62713	0.63309	2.038	2.4885	1.6185	1.5518	163920000	53392000	36615000	73917000	60434000	18006000	11781000	30647000	43120000	20949000	8429100	13741000	91100000	42598000	18322000	30179000
E9PMS6	LIM domain only protein 7	LMO7	21	21.6	200.72	0.42675	0.41339	0.30134	0.24796	0.81538	0.78369	0.62975	0.60501	2.119	1.8533	2.0844	2.3402	37766000	21391000	4968600	11407000	454020000	204820000	86194000	163010000	160220000	79060000	31179000	49985000	57442000	32863000	8409900	16169000
P19388	DNA-directed RNA polymerases I, II, and III subunit RPABC1	POLR2E	5	23.8	21.119	0.60096	0.75888	0.41638	0.43342	1.2335	1.165	0.9432	0.87479	1.8254	2.1499	2.0794	1.8206	50933000	19145000	11842000	19946000	133790000	48269000	30592000	54934000	102820000	42627000	19457000	40739000	37076000	16905000	6383100	13787000
P35579	Myosin-9	MYH9	36	20.2	314.61	0.32284	0.39677	0.30156	0.2398	0.63529	0.65885	0.6052	0.49853	1.7096	1.681	1.6265	1.8964	64241000	33283000	10104000	20853000	330090000	155880000	64084000	110120000	511200000	251580000	116760000	142860000	335020000	187820000	74842000	72361000
Q8IVT2	Mitotic interactor and substrate of PLK1	MISP	6	11.8	51.555	0.25181	0.35862	0.33039	0.32693	0.51936	0.6615	0.58657	0.54247	2.098	1.6882	1.6657	1.6647	15691000	8564700	2262100	4864100	72102000	34746000	14772000	22583000	100370000	53563000	16983000	29824000	36482000	16832000	7982400	11668000
P84243	Histone H3.3;Histone H3	H3F3A	14	47.8	65.331	0.47758	0.39983	0.52634	0.53607	0.98116	0.81502	0.98445	0.86415	1.84	1.8626	1.9301	1.6267	16576000000	6103300000	3985100000	6487700000	9316600000	3385600000	2827300000	3103700000	10103000000	3092800000	1700000000	5310200000	9528800000	3790600000	2140900000	3597400000
P20671	Histone H2A type 1-D	HIST1H2AD	10	43.8	10.427	0.59713	0.50457	0.49213	0.54709	1.1135	0.82354	0.96749	0.9164	1.8158	1.7527	1.9858	1.6207	5446000000	2083400000	1233400000	2129200000	2657100000	1098600000	608970000	949540000	37203000000	14564000000	8107800000	14531000000	37555000000	15395000000	8677900000	13482000000
H0YG33	Heat shock 70 kDa protein 1A	HSPA1A	23	31.5	161.72	0.36488	0.48418	0.41715	0.37366	0.54904	0.61792	0.97051	0.77633	1.672	1.5353	2.2672	2.19	560220000	289350000	101470000	169400000	927770000	462830000	184470000	280470000	2137400000	825010000	401590000	910770000	1933200000	919230000	329880000	684130000
Q14980-2	Nuclear mitotic apparatus protein 1	NUMA1	8	4.1	34.413	0.88401	0.86858	0.57499	0.50841	1.4674	1.5528	1.0501	1.0801	1.6131	1.7437	2.2304	2.0822	5208700	1271800	1465800	2471100	42722000	11792000	11869000	19062000	112050000	41100000	24128000	46818000	6943600	2237500	1761700	2944400
Q99878	Histone H2A type 1-J;Histone H2A type 1-H;Histone H2A.J;Histone H2A type 2-C;Histone H2A type 2-A;Histone H2A type 1;Histone H2A	HIST1H2AJ;HIST1H2AH;H2AFJ;HIST2H2AC;HIST2H2AA3;HIST1H2AG	11	44.5	226.33	0.60487	0.50354	0.49213	0.54709	1.076	0.81974	0.96749	0.9164	1.8158	1.7547	1.9858	1.6207	6236800000	2370400000	1434100000	2432300000	3251100000	1433200000	714170000	1103700000	37203000000	14564000000	8107800000	14531000000	37555000000	15395000000	8677900000	13482000000
Q96QV6	Histone H2A type 1-A	HIST1H2AA	9	42.7	159.86	0.60999	0.50561	0.47368	0.52994	1.087	0.72645	0.9336	0.89661	1.8028	1.7508	1.9971	1.6557	2389000000	895660000	563660000	929690000	2398500000	1064000000	529780000	804650000	14437000000	5502600000	3329000000	5604900000	15071000000	5681200000	3684500000	5705800000
Q93077	Histone H2A type 1-C	HIST1H2AC	10	43.8	47.053	0.61786	0.50457	0.49213	0.54709	1.0597	0.77526	0.96749	0.9164	1.7418	1.7557	1.9858	1.614	5606400000	2132400000	1293200000	2180800000	3136900000	1382100000	684530000	1070300000	33716000000	13312000000	7363000000	13041000000	31154000000	12966000000	7076800000	11112000000
Q71DI3	Histone H3.2;Histone H3.1t;Histone H3.1;Histone H3.3C	HIST2H3A;HIST3H3;HIST1H3A;H3F3C	13	47.8	6.015	0.48553	0.39983	0.52634	0.53607	0.93808	0.81502	0.98445	0.86415	1.8158	1.8626	1.9301	1.6267	16631000000	6134900000	3990800000	6505000000	9382400000	3414700000	2833600000	3134100000	10103000000	3092800000	1700000000	5310200000	9528800000	3790600000	2140900000	3597400000
Q8IUE6	Histone H2A type 2-B	HIST2H2AB	9	50	9.9519	0.60999	0.5057	0.45591	0.53331	1.0331	0.94447	0.9009	0.88132	1.8028	1.6554	1.9856	1.6659	2289200000	860530000	542300000	886330000	2425300000	1061300000	546030000	817960000	8391100000	3286900000	1837000000	3267200000	9252300000	3517500000	2272500000	3462400000
P17066	Heat shock 70 kDa protein 6;Putative heat shock 70 kDa protein 7	HSPA6;HSPA7	8	12.8	21.586	0.29448	0.48418	0.41062	0.28081	0.47009	0.57836	0.8642	0.67867	1.5329	1.5353	2.1694	2.1057	506290000	269280000	93029000	143980000	565850000	276160000	116660000	173030000	1334000000	552480000	271460000	510010000	1661900000	908830000	266020000	487060000
P16104	Histone H2AX	H2AFX	9	46.2	5.0108	0.5998	0.50561	0.47368	0.52994	1.0715	0.72645	0.9336	0.89661	1.6828	1.7508	1.9971	1.6557	1651800000	628910000	375780000	647110000	1729800000	699590000	406650000	623580000	14437000000	5502600000	3329000000	5604900000	15071000000	5681200000	3684500000	5705800000
P05204	Non-histone chromosomal protein HMG-17	HMGN2	5	41.1	45.981	0.54666	0.63189	0.35271	0.21823	0.90193	0.90479	0.56476	0.48377	1.6476	1.5247	1.9103	2.306	586900000	212460000	124950000	249480000	628930000	294460000	134300000	200170000	14846000	8081400	2112100	4652900	1610800	952160	153260	505350
O75367-2	Core histone macro-H2A.1;Histone H2A	H2AFY	11	41.5	323.31	0.80982	0.66643	0.57888	0.6078	1.3956	1.083	1.085	1.0161	1.6269	1.7481	1.8952	1.6608	275940000	81688000	69421000	124840000	316640000	106850000	69785000	140000000	2465900000	910180000	549800000	1006000000	1096400000	403690000	266180000	426520000
B5MDF5	GTP-binding nuclear protein Ran	RAN	5	19.7	26.575	0.47065	0.41806	0.32029	0.22169	1.007	0.70386	0.56418	0.63235	1.8649	1.5688	1.779	1.6984	305820000	160050000	57696000	88076000	402350000	203970000	75202000	123190000	320520000	160870000	66373000	93276000	133160000	77871000	20245000	35045000
Q71UI9	Histone H2A.V;Histone H2A.Z;Histone H2A	H2AFV;H2AFZ	5	31.2	33.939	0.65038	0.50565	0.61624	0.69588	1.1692	0.70973	0.98003	1.0097	1.8028	1.6564	1.6694	1.5086	919280000	344710000	205230000	369330000	748230000	304220000	167710000	276300000	15033000000	5711300000	3485000000	5836900000	15649000000	5884300000	3847100000	5917900000
O60675	Transcription factor MafK	MAFK	3	17.9	7.3633	0.38929	0.36353	0.52628		1.3674	1.1657	1.3465		2.8786	3.362	2.8573		17442000	5964600	2922100	8555800	18235000	6720100	2451400	9063300	6451600	2321200	1191800	2938600
B5MD17	Chromobox protein homolog 1	CBX1	2	16.1	-2	0.35382		0.3176	0.22756	0.9764		0.92422	0.84506	2.7596		2.9552	3.6289	66470000	26440000	15244000	24785000					537200000	247660000	74728000	214810000	375530000	182890000	39529000	153110000
P19387	DNA-directed RNA polymerase II subunit RPB3	POLR2C	4	19.6	13.687	0.88447		0.37023	0.27602	2.2084		0.97604	0.63437	2.4737		2.6363	2.2983	17946000	5195300	3550500	9199800					26357000	10885000	4189900	11282000	7085400	4353800	669590	2062000
O95425-2	Supervillin	SVIL	5	3.8	11.277	0.24228	0.31268	0.29632		0.60037	0.479	0.804		2.478	1.5319	2.7133		1200200	697600	72324	430300	11445000	7363300	1626400	2455400	19179000	9431400	2976900	6770400
P00338	L-lactate dehydrogenase A chain	LDHA	8	24.4	34.868	0.10181		0.068269	0.039097	1.3896		0.19857	0.10686	13.648		1.7581	2.7767	46858000	22451000	1265500	23141000	3782200	3782200			113630000	90270000	7128600	16227000	205110000	181260000	6643400	17199000
Q9UIG0-2	Tyrosine-protein kinase BAZ1B	BAZ1B	11	9.2	39.201	0.78428		0.4355	0.35709	1.3541		1.2149	0.97918	1.7891		3.0586	2.4764	13163000	4469300	3079500	5614000					91574000	32572000	18163000	40839000	6609400	2847400	1053500	2708600
Q5SSJ5	Heterochromatin protein 1-binding protein 3	HP1BP3	2	4.2	34.854	1.2802	0.40207	0.54747		1.7792	1.4666	1.1609		1.8986	3.1755	2.1205		1693500	406270	523970	763260	20744000	6848800	3240900	10655000	32289000	12318000	5848300	14123000
G5E9P1	Inositol 1,4,5-trisphosphate receptor type 1	ITPR1	5	1.8	7.0768	0.52853		0.17642	0.40639	1.2657		0.54345	0.62555	1.5588		2.7448	1.5393	5899200	2192100	1255000	2452000					21518000	12709000	2337900	6471200	4804200	2394600	875690	1533900
P04207	Ig kappa chain V-III region CLL;Ig kappa chain V-I region Lay;Ig kappa chain V-III region POM;Ig kappa chain V-III region VH		2	19.4	19.515	0.034102		0.054435	0.033538	0.097438		0.17106	0.059466	2.8573		3.1425	1.7731	16857000	15524000	270980	1062200					48005000	41882000	2411700	3711600	681240000	664830000	6040000	10377000
P06312	Ig kappa chain V-IV region;Ig kappa chain V-IV region JI;Ig kappa chain V-IV region B17	IGKV4-1	2	17.4	36.987	0.050837	0.11297		0.054182	0.083603	0.23693		0.77637	1.6445	2.0973		14.329	12186000	10973000	617900	594960	12208000	10505000	847790	855510					21420000	13262000	957640	7200300
P17096-2	High mobility group protein HMG-I/HMG-Y	HMGA1	7	42.7	2.5253	0.68484	0.62941	0.3164		1.3414	1.5599	0.54897		2.038	2.4885	1.7635		163920000	53392000	36615000	73917000	60434000	18006000	11781000	30647000	3739400	1821600	683210	1234600
C9J3L8	Translocon-associated protein subunit alpha	SSR1	3	12.8	47.208	0.87912		0.46317	0.70128	2.0281		0.88357	1.1173	2.0426		1.8406	1.6145	33971000	9270000	8418100	16283000					68735000	30856000	13928000	23952000	51642000	15692000	15108000	20842000
P62917	60S ribosomal protein L8	RPL8	5	16.7	11.456	0.71729		0.41204	0.5479	2.147		0.68651	0.85596	2.3965		1.7208	1.5347	237450000	58136000	47698000	131610000					167320000	79051000	34041000	54228000	80164000	44254000	13177000	22734000
P62491	Ras-related protein Rab-11A;Ras-related protein Rab-11B	RAB11A;RAB11B	2	8.8	5.0208	0.3963		0.3468	0.13006	0.60494		0.59062	0.26315	1.5609		2.0473	2.1559	27658000	13655000	5102500	8899800					20094000	10784000	3840400	5469100	29451000	18576000	4762700	6113100
F8W7K3	Spectrin alpha chain, non-erythrocytic 1	SPTAN1	4	1.7	8.6776	0.51749		0.41649	0.24714	1.3906		0.64954	0.45885	2.6988		1.5849	2.1818	4098000	1618400	566870	1912700					67979000	34447000	12415000	21116000	31860000	18881000	4385800	8593200
Q6PJP8	DNA cross-link repair 1A protein	DCLRE1A	7	8.7	49.435		0.53691	0.11475	0.10753		2.1141	1.4182	0.48133		3.9375	12.762	4.4761					52760000	10654000	1338700	40767000	163160000	66287000	5458400	91412000	46112000	22453000	511520	23147000
F8WAK8	Cohesin subunit SA-2	STAG2	12	12.1	32.618		0.30185	0.17506	0.13931		1.3946	1.3891	1.1057		5.2591	8.2659	8.8501	1613600			1613600	40542000	15190000	3892200	21459000	339860000	70739000	159650000	109480000	61999000	33416000	2566800	26016000
B4DH52	General transcription factor II-I	GTF2I	4	5.5	28.09		0.43789	0.17803	0.24834		0.97142	0.61039	0.53281		2.4667	3.6453	2.2102					10836000	3981200	1606600	5248100	65702000	35955000	6941200	22806000	26938000	14878000	3409800	8650800
C9J4M6	DNA-directed RNA polymerase;DNA-directed RNA polymerase II subunit RPB2	POLR2B	3	3.8	21.375		1.0091	0.32243	0.29444		3.0347	1.1403	1.0098		3.1276	3.0948	3.3254					10494000	2754500	2112700	5626800	38150000	13954000	6369500	17826000	15280000	6763400	1841000	6675100
F6S0T5	Lysine-specific histone demethylase 1A	KDM1A	4	5.9	9.5337		0.33889	0.31352	0.3037		0.93865	1.2402	1.1091		3.0227	3.2168	3.6519					23823000	9814800	3399700	10608000	69237000	27111000	9682400	32443000	35974000	16655000	3098900	16220000
B4DR63	26S protease regulatory subunit 4	PSMC1	2	5.7	3.4529		0.27253	0.41569	0.17736		0.4631	1.2573	0.43884		1.6965	3.0687	2.4727					24015000	12883000	3665200	7466300	36339000	12283000	5765500	18290000	16046000	9552100	2170600	4323200
F2Z2U8	Myosin-14	MYH14	5	2.9	7.2155		0.45204	0.28815	0.22508		1.0522	0.58114	0.39538		2.0777	1.8096	2.2522					14003000	6405300	2862300	4735000	67741000	33179000	10930000	23632000	88717000	54688000	11494000	22536000
Q8NC51-4	Plasminogen activator inhibitor 1 RNA-binding protein	SERBP1	3	10.3	87.644		0.56623	0.37386	0.39535		1.2462	0.62096	0.63623		2.162	1.8036	1.6415					37492000	12763000	10142000	14588000	5421600	2840200	894580	1686900	3447700	1716800	622590	1108300
O75475	PC4 and SFRS1-interacting protein	PSIP1	3	5.3	26.042		0.68047	0.47267	0.37367		2.0842	0.92522	0.78099		3.0629	1.8204	2.2926					8858600	2973000	1206300	4679300	39993000	16281000	6930800	16782000	18933000	8709300	3151100	7072200
Q9Y230	RuvB-like 2	RUVBL2	11	27.6	61.047		0.62327	0.39259	0.47028		0.92662	0.8083	0.80114		1.5443	1.7223	1.5022					141580000	57517000	34928000	49132000	90619000	39772000	16836000	34011000	67031000	29782000	15624000	21624000
Q9Y265	RuvB-like 1	RUVBL1	10	27	73.872		0.71292	0.40175	0.47276		1.0181	0.82402	0.73595		1.5278	2.1263	1.6823					149230000	53540000	39659000	56027000	101620000	47405000	18264000	35947000	91458000	45260000	16077000	30121000
B1AK87	F-actin-capping protein subunit beta	CAPZB	2	9.2	4.1544	0.2532			0.23962	0.61424			0.92656	2.4259			4.4562	8067000	4442600	1013300	2611000									20215000	12953000	3549900	3711400
E9PS23	Cofilin-1	CFL1	2	22	4.5166	0.37526		0.084357		1.2445		0.1463		3.0994		1.8292		43569000	16282000	8215600	19071000					22284000	14087000	3186400	5010700
P05114	Non-histone chromosomal protein HMG-14	HMGN1	4	37	62.798	0.68884	0.65184			1.2839	1.1927			2.1963	1.8186			129530000	43577000	30129000	55820000	152810000	52556000	36606000	63648000
P83593	Ig kappa chain V-IV region STH		2	27.5	6.9397	0.050837	0.11297			0.083603	0.23693			1.6445	2.0973			12186000	10973000	617900	594960	12208000	10505000	847790	855510
O00479	High mobility group nucleosome-binding domain-containing protein 4	HMGN4	5	40	18.994	0.57301	0.65449			0.9322	1.0479			1.5019	1.6674			179640000	67498000	45591000	66553000	130670000	48501000	31606000	50559000
P12273	Prolactin-inducible protein	PIP	4	37	10.792			0.061232	0.045391			0.24891	0.99259			4.4793	21.868	6321200	6321200							59847000	53768000	559480	5519000	20285000	19350000	33550	901690
Q6ZVX7	F-box only protein 50	NCCRP1	2	8.4	11.416			0.02265	0.021509			0.07989	0.14641			63.371	6.7439					8826500	8826500			22185000	19988000	396880	1800200	41342000	37995000	1550100	1796400
Q29RF7	Sister chromatid cohesion protein PDS5 homolog A	PDS5A	6	6.9	40.658		0.25378	0.14139			1.6998	0.63643			8.133	4.5013						17363000	4479400	687540	12196000	49430000	32656000	2699200	14074000
O15144	Actin-related protein 2/3 complex subunit 2	ARPC2	2	5.3	4.1672			0.32977	0.29281			0.74492	1.238			2.1676	4.2278									17967000	8221200	3397400	6348400	15526000	7297100	1679900	6549300
B4DJ81	NADH-ubiquinone oxidoreductase 75 kDa subunit, mitochondrial	NDUFS1	6	12.4	25.473			0.32276	0.17543			0.97696	0.88793			3.9482	3.0828									113260000	48980000	16809000	47467000	61234000	30424000	7408900	23401000
P01611	Ig kappa chain V-I region Wes		2	31.5	39.123			0.070883	0.10368			0.28285	0.49168			3.9904	7.5832	21853000	21853000							68597000	49253000	2933000	16411000	283030000	93933000	7720000	181380000
O60216	Double-strand-break repair protein rad21 homolog	RAD21	2	4.4	5.8303			0.32503	0.2651			1.4533	0.93931			3.8796	3.6385					4158400	4158400			100870000	35465000	18683000	46720000	28162000	13659000	2926900	11575000
Q8WXI9	Transcriptional repressor p66-beta	GATAD2B	2	4.2	3.9264			0.35507	0.3006			1.2476	1.0554			3.6224	3.5111									17554000	6394400	3312600	7847200	10517000	4110900	1318200	5087600
P17275	Transcription factor jun-B;Transcription factor AP-1;Transcription factor jun-D	JUNB;JUN;JUND	2	6.1	4.8928		0.59062	0.29344			1.8375	0.7805			3.4482	2.6598						16691000	4880400	2757700	9053200	35719000	16136000	6503500	13079000
P07199	Major centromere autoantigen B	CENPB	2	4	7.4558			0.43471	0.26004			1.2461	1.104			2.8664	4.2454					2959300	2959300			30681000	11203000	6692300	12786000	32684000	14186000	4365600	14133000
Q7Z3K3-5	Pogo transposable element with ZNF domain	POGZ	2	2	5.9707		0.24708		0.24138		0.80701		0.65786		2.9932		2.7254					24703000	11905000	2207900	10590000					4312700	2301300	511810	1499700
P22735	Protein-glutamine gamma-glutamyltransferase K	TGM1	5	7.5	12.048		0.068993	0.13059	0.059197			0.46799	0.15861			3.5836	2.6794					18303000	18190000	47589	66059	22464000	14694000	1864300	5905300	18463000	16620000	668170	1175100
O00487	26S proteasome non-ATPase regulatory subunit 14	PSMD14	2	9.4	6.7597			0.71981	0.51348			1.185	0.78433			1.6382	1.6263									12396000	3870000	3927800	4598300	4874600	1747100	1343400	1784100
P62333	26S protease regulatory subunit 10B	PSMC6	2	5.7	5.5791			0.33046	0.27353			0.63198	0.64594			1.9426	2.4538									56017000	40483000	6465700	9068600	4381700	2061400	877160	1443100
F8WCF6	Actin-related protein 2/3 complex subunit 4	ARPC4-TTLL3;ARPC4	5	27.6	17.308			0.28501	0.2056			0.66011	0.56515			2.2842	2.6291									55596000	28291000	8383200	18922000	132650000	56890000	45087000	30670000
A8K3Z3	26S protease regulatory subunit 8	PSMC5	3	8.5	10.298		0.23381		0.25264		0.5989		0.5834		2.0085		2.433					11414000	4896000	1889300	4628900					17907000	9176300	3063200	5667000
P01609	Ig kappa chain V-I region Scw		3	42.6	83.687		0.020694	0.066662	0.064937			0.13913	0.13805			2.1854	2.1711	401750000	401750000			324430000	321530000	2440400	465880	183650000	154960000	4221400	24462000	262910000	232750000	11262000	18900000
Q96AG4	Leucine-rich repeat-containing protein 59	LRRC59	2	7.2	10.395			0.32706	0.40247			0.96377	0.82139			2.7956	1.7935									31136000	13729000	4297100	13110000	20853000	10545000	3801200	6507200
A8MW61	Pleiotropic regulator 1	PLRG1	2	7	38.055			0.43689	0.31442			0.67544	0.85743			1.683	1.87									45341000	21305000	8049600	15986000	5100700	2108700	780890	2211100
Q9BPX5	Actin-related protein 2/3 complex subunit 5-like protein	ARPC5L	2	16.3	5.0302			0.33446	0.26748			0.61251	0.53053			1.8089	1.9695									17161000	8702900	2743600	5714200	20281000	10017000	3789200	6474900
Q9BUQ8	Probable ATP-dependent RNA helicase DDX23	DDX23	2	2.8	4.2133		0.99374	0.31361			1.7021	0.64298			1.7128	1.8328						2324000	378000	682030	1264000	7837800	3975000	1530000	2332800
Q07065	Cytoskeleton-associated protein 4	CKAP4	3	5.3	13.461			0.76387	0.40418			1.2934	0.71699			1.6575	1.7629									16651000	5812000	4193700	6645100	17414000	7031500	3521600	6860800
P16615-5	Sarcoplasmic/endoplasmic reticulum calcium ATPase 2;Sarcoplasmic/endoplasmic reticulum calcium ATPase 1	ATP2A2;ATP2A1	3	4.7	9.4923			0.45159	0.69387			0.79678	1.0971			1.8662	1.7332									36834000	16340000	6789400	13705000	20393000	6735100	4533300	9124900
P25205	DNA replication licensing factor MCM3	MCM3	5	7.9	72.899		0.73822	0.25329			1.2316	0.89352			1.7076	3.5277						31699000	10615000	9202000	11882000	26916000	11451000	3134800	12330000
F8VZD8	Complement C4-A;Complement C4 beta chain;Complement C4-A alpha chain;C4a anaphylatoxin;C4b-A;C4d-A;Complement C4 gamma chain;Complement C4-B;Complement C4 beta chain;Complement C4-B alpha chain;C4a anaphylatoxin;C4b-B;C4d-B;Complement C4 gamma chain	C4B;C4A	2	1.4	5.1649		0.25115	0.84017			0.41221	1.2942			1.6413	1.5404						12326000	8671500	1493200	2160900	24904000	8562800	3699200	12642000
Q96MG7	Melanoma-associated antigen G1	NDNL2	2	7.6	4.5519	0.22116				1.4148				5.9395				6915400	1766700	549620	4599000
C9J5X9	Fanconi anemia group B protein	FANCB	5	7.2	13.184			0.042497				1.4754				32.536										101030000	29021000	3912000	68097000	10327000			10327000
Q8NDV3-2	Structural maintece of chromosomes protein 1B	SMC1B	2	1.2	2.45		0.26142				1.5398				6.0495							25817000	8272900	2677900	14867000
G8JLK7	Nucleolar protein 6	NOL6	2	2.6	3.0536		0.42706				1.8451				4.3206							9758300	4231200	980330	4546800
Q9NP66	High mobility group protein 20A	HMG20A	2	5.5	3.1713		0.46394				1.8549				3.9981							18329000	4880100	2958000	10491000
Q5T3J3	Ligand-dependent nuclear receptor-interacting factor 1	LRIF1	2	4	4.3306		0.18343				0.66152				3.6063							9195500	5947900	542060	2705500
F5GZ16	26S proteasome non-ATPase regulatory subunit 2	PSMD2	2	2.6	3.9831			0.35186				1.2418				3.5294										7470800	3108600	783530	3578600
E9PBR6	Transmembrane protein 201	TMEM201	2	2.8	4.0521		0.17467				0.59081				3.3824							7082500	3492700	1019700	2570200
P02647	Apolipoprotein A-I;Proapolipoprotein A-I;Truncated apolipoprotein A-I	APOA1	6	24	76.816			0.050222				0.20224				3.2515										237120000	191330000	9061200	36727000
O60437	Periplakin	PPL	10	6.2	26.595				0.12442				0.52119				2.9015													897230000	72627000	797300000	27296000
Q5TEE2	Histone deacetylase 2;Histone deacetylase 1;Histone deacetylase 3	HDAC1;HDAC2;HDAC3	2	9.5	4.4292			0.3813				1.2408				2.7847										24989000	9756400	3902000	11330000
B7Z8Y7	ATP-dependent DNA helicase Q5	RECQL5	4	4.1	8.5583			0.51875				1.3618				2.6252										37001000	13425000	3304200	20273000
P56181-2			2	5.5	6.6788			0.40826				0.95584				2.3482										29549000	11355000	5297600	12896000
P04209	Ig lambda chain V-II region NIG-84		2	14.3	6.5543			0.61725	0.064151				0.1498				2.3351									13238000	10648000	2590600		83261000	69856000	4791600	8612800
P37802	Transgelin-2	TAGLN2	3	17.6	6.2582				0.083192				0.22408				2.2938	1673700			1673700									52506000	35922000	2528200	14056000
B7Z254	Protein disulfide-isomerase A6	PDIA6	2	6.2	3.9151				0.19178				0.44658				2.2684													14276000	9937600	1819100	2519500
B4DJ66	26S proteasome non-ATPase regulatory subunit 13	PSMD13	2	7.1	3.8184			0.67221				1.4872				2.2124										17904000	4625700	3941300	9337200
P01009	Alpha-1-antitrypsin;Short peptide from AAT	SERPINA1	5	16.5	201.07			0.13378				0.28512				2.0761										163690000	149140000	6236100	8308900	3465300	3465300
P02652	Apolipoprotein A-II;Proapolipoprotein A-II;Truncated apolipoprotein A-II	APOA2	3	21	8.2761			0.073021				0.15078				2.0649										97966000	88310000	4946600	4709600
E9PKH2	Serpin H1	SERPINH1	2	11.4	7.4318				0.31974				0.63149				2.0081													21028000	10826000	3895200	6306700
Q9Y2W1	Thyroid hormone receptor-associated protein 3	THRAP3	2	2.3	3.8823				0.41138				0.87486				1.9969													14702000	7820900	2115600	4765000
O75306	NADH dehydrogenase [ubiquinone] iron-sulfur protein 2, mitochondrial	NDUFS2	2	6.3	3.8031			0.40068				0.64224				1.8614										84885000	37571000	21694000	25620000
P15104	Glutamine synthetase	GLUL	3	10.2	9.7298				0.19507				0.35236				1.8063													100980000	73676000	14193000	13113000
F5H3V0	DNA replication licensing factor MCM2	MCM2	3	3.3	6.5505		0.73872				2.0652				1.5688							21902000	10398000	3913900	7590200
Q9NZT1	Calmodulin-like protein 5	CALML5	4	32.2	14.084				0.070765				0.16627				1.5029													99896000	89564000	3309300	7022000
Q9Y2K1-2	Zinc finger and BTB domain-containing protein 1	ZBTB1	21	26.4	132.14	0.15025	0.088603	0.18887	0.32843	0.68469	0.53859	0.63129	0.47655	5.5081	5.1105	3.8169	1.4401	38284000	23710000	815170	13759000	618630000	391680000	30718000	196230000	594360000	314360000	68072000	211920000	344250000	181310000	59326000	103610000
P63104	14-3-3 protein zeta/delta	YWHAZ	7	27.8	74.28	0.22788	0.19709	0.30536	0.04777	0.86535	0.18027	0.69161	0.032595	3.7801	0.86539	2.3773	1.5445	105740000	50236000	13366000	42137000	16764000	11833000	2701600	2229200	21747000	12228000	2803900	6714700	386190000	362010000	13187000	10998000
P07339	Cathepsin D;Cathepsin D light chain;Cathepsin D heavy chain	CTSD	4	13.6	12.48	0.024245	0.1932	0.32672	0.15002	0.27419	0.10482	0.49796	0.39826	11.309	0.053913	1.5241	4.915	114970000	92278000	2340100	20354000	149310000	103640000	43588000	2084800	18008000	14488000	1447000	2072800	42209000	30617000	3919300	7672200
P04083	Annexin A1;Annexin	ANXA1	5	19.7	58.028	0.1301	0.047749	0.037652	0.077812	0.60105	0.059192	0.20142	0.24124	4.6198	1.2396	5.3495	4.5082	23409000	17447000	1006400	4955700	17736000	16300000	1078600	358150	44087000	39098000	1989200	2999900	93676000	80875000	7125800	5675700
B4DZP5	DNA damage-binding protein 1	DDB1	8	12.7	113.5	0.42771	0.53908	0.39915	0.63788	1.2736	1.1337	1.1798	0.83011	2.7283	2.2654	2.8315	1.3014	6661000	2457500	1197400	3006100	40494000	14583000	8056900	17854000	132780000	38610000	56737000	37430000	9770300	3850900	2422200	3497100
P49792	E3 SUMO-protein ligase RanBP2	RANBP2	14	5.8	70.625	0.27647	0.28617	0.18605	0.26238	0.67585	0.62989	0.62187	0.38871	2.4446	2.751	2.8164	1.4807	13603000	6786800	1466000	5350300	92635000	49738000	12090000	30807000	133030000	66642000	20414000	45972000	150770000	71187000	39086000	40494000
O75955	Flotillin-1	FLOT1	26	66.7	299.61	0.35269	0.1747	0.35941	0.22565	0.26662	0.33369	0.94799	0.47661	1.1549	1.9267	2.4199	2.3725	37965000	29082000	4240600	4642500	1677400000	1107000000	200620000	369710000	937030000	393920000	175640000	367460000	1109300000	611520000	166620000	331180000
F8WDZ1	Proline-, glutamic acid- and leucine-rich protein 1	PELP1	5	8.1	49.185	0.4076	0.5381	0.23107	0.27855	0.87884	0.81227	0.53325	0.5796	2.4599	1.2957	2.3077	2.067	18360000	7373000	4960900	6025700	40591000	17036000	11085000	12470000	149900000	75224000	20097000	54581000	57228000	29650000	7998500	19579000
Q14254	Flotillin-2	FLOT2	22	54.9	132.35	0.23011	0.16577	0.33658	0.20782	0.24559	0.3149	0.96239	0.49685	0.87532	1.9591	2.7612	2.3234	69888000	44202000	11812000	13874000	2657800000	1705400000	357440000	595010000	982150000	404420000	196510000	381230000	619380000	320790000	109430000	189160000
A6NEM2	Host cell factor 1;HCF N-terminal chain 1;HCF N-terminal chain 2;HCF N-terminal chain 3;HCF N-terminal chain 4;HCF N-terminal chain 5;HCF N-terminal chain 6;HCF C-terminal chain 1;HCF C-terminal chain 2;HCF C-terminal chain 3;HCF C-terminal chain 4;HCF C-terminal chain 5;HCF C-terminal chain 6	HCFC1	5	3.3	14.046	0.79436	0.79017	0.4624	0.56839	1.5294	1.3945	1.1665	0.82344	2.1446	1.9311	2.1598	1.4441	1503600	515900	430970	556730	44455000	15868000	9902000	18685000	80341000	34904000	16130000	29307000	23046000	9992100	4651000	8402800
P01860	Ig gamma-3 chain C region	IGHG3	10	23.6	4.876	0.009767	0.0089656	0.0367	0.066462	0.022394	0.01055	0.071553	0.089031	1.7619	1.1333	2.5334	1.884	31809000000	31506000000	255410000	47868000	109020000000	108670000000	282600000	68318000	53065000000	52943000000	63503000	57836000	40992000000	40805000000	49470000	136730000
Q7Z3J3	RanBP2-like and GRIP domain-containing protein 4;RanBP2-like and GRIP domain-containing protein 3;RANBP2-like and GRIP domain-containing protein 5/6;RANBP2-like and GRIP domain-containing protein 8;RANBP2-like and GRIP domain-containing protein 1;RANBP2-like and GRIP domain-containing protein 2	RGPD4;RGPD3;RGPD5;RGPD8;RGPD1;RGPD2	7	4	7.0092	0.64177	0.29206	0.43785	0.58984	0.92356	0.712	0.60924	0.5922	1.5164	2.751	1.6044	1.1432	30138000	13088000	7229900	9820400	505050000	203440000	131380000	170220000	94712000	44053000	20295000	30364000	86801000	34353000	29833000	22615000
P39019	40S ribosomal protein S19	RPS19	8	32.4	27.544	0.70047	0.63335	0.39734	0.62558	1.815	1.0455	0.76983	0.82555	2.6402	1.6551	1.9093	1.3194	120010000	33816000	25641000	60555000	46177000	15490000	11478000	19208000	54504000	24561000	10937000	19007000	60364000	25877000	14544000	19944000
P11142	Heat shock cognate 71 kDa protein	HSPA8	32	44	323.31	0.43448	0.3578	0.40838	0.38146	0.79726	0.57254	0.84089	0.6824	1.8183	1.4509	2.0745	1.9977	537830000	278480000	100440000	158910000	1024400000	509800000	201360000	313200000	2466600000	1032800000	496810000	936970000	2753400000	1340800000	494060000	918480000
E7EUY0	DNA-dependent protein kinase catalytic subunit	PRKDC	29	7.6	231.06	0.71465	0.62937	0.4978	0.43637	1.2034	0.9167	0.90165	0.82723	1.9374	1.4105	1.8363	1.7677	37912000	12441000	8425400	17045000	90392000	37327000	20308000	32757000	361690000	151900000	76226000	133560000	261170000	114150000	53918000	93096000
P30457	HLA class I histocompatibility antigen, A-66 alpha chain;HLA class I histocompatibility antigen, A-34 alpha chain;HLA class I histocompatibility antigen, A-43 alpha chain;HLA class I histocompatibility antigen, A-26 alpha chain;HLA class I histocompatibility antigen, A-25 alpha chain	HLA-A	9	27.1	-2	0.21759	0.19393	0.53533	0.38445	0.44182	0.21628	0.92339	0.87901	1.9242	1.1354	1.7075	2.1634	158360000	98842000	22189000	37325000	343900000	241540000	50855000	51508000	288650000	118430000	57735000	112490000	466630000	160790000	69496000	236350000
P01891	HLA class I histocompatibility antigen, A-68 alpha chain;HLA class I histocompatibility antigen, A-69 alpha chain;HLA class I histocompatibility antigen, A-2 alpha chain;HLA class I histocompatibility antigen, A-74 alpha chain;HLA class I histocompatibility antigen, A-31 alpha chain;HLA class I histocompatibility antigen, A-30 alpha chain;HLA class I histocompatibility antigen, A-11 alpha chain;H…	HLA-A	10	31.2	200.41	0.21759	0.19393	0.53533	0.38445	0.44182	0.21628	0.92339	0.87901	1.9242	1.1354	1.7075	2.1634	184760000	113680000	26701000	44383000	427800000	292960000	69296000	65548000	288650000	118430000	57735000	112490000	466630000	160790000	69496000	236350000
P62913	60S ribosomal protein L11	RPL11	3	19.1	63.795	0.60762	0.60182	0.36066	0.24465	1.1628	0.75849	0.61803	0.51517	2.1613	1.3223	1.5893	2.0742	33865000	11897000	8396500	13572000	20063000	7915900	5365900	6781600	23515000	10491000	6078900	6944200	101020000	49261000	22780000	28981000
P46778	60S ribosomal protein L21	RPL21	3	18.8	13.976	0.76355	0.63531	0.40457	0.72282	2.3657	0.52399	0.81629	1.0884	2.8262	0.99591	1.9373	1.5368	20814000	5588000	3687600	11539000	3648600	1630800	1155600	862200	19146000	8183100	3809900	7153400	22496000	8323100	5310900	8862300
Q5TEC6	Histone H3	HIST2H3PS2	11	43.4	16.824	0.48883	0.39983	0.49792	0.51231	0.92575	0.76458	0.85162	0.86415	1.7585	1.8515	1.9066	1.4288	11282000000	4220700000	2647300000	4413600000	7321200000	2687500000	2232000000	2401800000	6548700000	1820200000	956430000	3772100000	4469100000	1909600000	1039500000	1520000000
C9JLU1	DNA-directed RNA polymerases I, II, and III subunit RPABC3	POLR2H	2	19.5	7.3924	0.83036	0.64868	0.459	0.49363	0.96405	1.0881	0.8128	0.91318	1.161	1.6774	1.9395	1.7234	5533300	2303200	1276400	1953700	23007000	9392300	5429200	8185700	10493000	4732300	1883800	3877000	15243000	5741200	3957900	5544200
Q562R1	Beta-actin-like protein 2	ACTBL2	11	20.2	2.7823	0.36011	0.40826	0.31449	0.36023	0.59428	0.52635	0.81114	0.6611	1.5952	1.2739	1.9801	1.7905	3512600000	1730300000	697750000	1084600000	17067000000	7413800000	4298100000	5355500000	11956000000	4852600000	2810600000	4292600000	10501000000	5000300000	2050800000	3450200000
C9JW69	Regulator of chromosome condensation	RCC1	8	29	144.94	0.80261	0.61134	0.6599	0.60498	1.2485	1.0531	1.0455	1.116	1.4637	1.6468	1.619	1.6793	14196000	4685900	5190500	4319400	230750000	83270000	60206000	87272000	449400000	158060000	120380000	170960000	366740000	128000000	96705000	142040000
O75643	U5 small nuclear ribonucleoprotein 200 kDa helicase	SNRNP200	45	22.1	323.31	0.60086	0.54426	0.32501	0.34525	0.96956	0.76896	0.61985	0.58012	1.5323	1.3784	1.9381	1.6565	119680000	45496000	29877000	44303000	402290000	172350000	96434000	133510000	1700500000	714240000	351490000	634770000	926230000	306540000	114870000	504820000
P02545	Prelamin-A/C;Lamin-A/C	LMNA	61	65.5	323.31	0.50816	0.34299	0.26547	0.36963	1.0953	0.55135	0.42611	0.5353	2.1477	1.5822	1.6143	1.4542	6315300000	2319000000	1274100000	2722300000	10757000000	5505400000	1964600000	3286600000	16533000000	9087800000	3126700000	4318300000	15287000000	7622300000	3185500000	4479000000
B4DM74	60S ribosomal protein L18a	RPL18A	3	16.9	9.2794	0.79268	0.60117	0.4103	0.62363	1.9742	0.76919	0.72479	0.66455	2.4954	1.5206	2.0863	1.2403	98325000	23701000	21534000	53089000	83398000	39320000	16765000	27313000	50909000	22181000	6016300	22711000	38637000	17293000	9583900	11760000
Q8N257	Histone H2B type 3-B	HIST3H2BB	15	73	-2	0.60589	0.59216	0.55135	0.62002	0.99953	0.84086	0.82856	0.97223	1.6736	1.4839	1.7114	1.5412	22810000000	7967100000	6349500000	8493500000	14809000000	5861700000	4206900000	4740800000	35418000000	13500000000	8610300000	13307000000	42154000000	15879000000	11192000000	15084000000
P06899	Histone H2B type 1-J	HIST1H2BJ	17	81.7	11.022	0.57339	0.51671	0.45236	0.56532	0.98199	0.82001	0.88382	0.89997	1.6836	1.441	1.8085	1.504	42820000000	15190000000	11178000000	16452000000	29227000000	11512000000	7838900000	9876500000	36693000000	14028000000	8890900000	13774000000	42892000000	16207000000	11359000000	15325000000
P63267	Actin, gamma-enteric smooth muscle;Actin, alpha skeletal muscle;Actin, alpha cardiac muscle 1;Actin, aortic smooth muscle	ACTG2;ACTA1;ACTC1;ACTA2	21	33.8	7.1992	0.32314	0.43822	0.31515	0.3461	0.61671	0.5192	0.79275	0.65634	1.6017	1.3188	1.8613	1.7747	5218900000	2586100000	1022900000	1609900000	27851000000	12205000000	6934400000	8711900000	23991000000	9940800000	5530200000	8520200000	20108000000	9692000000	3838600000	6577300000
Q9BV38	WD repeat-containing protein 18	WDR18	6	13.7	19.228	0.26143	0.72366	0.25207	0.2328	0.75328	0.71299	0.46401	0.56571	2.4716	1.1589	2.0288	2.0175	6324200	3058900	812170	2453100	113040000	44627000	31604000	36813000	86411000	51198000	12951000	22262000	55161000	29612000	8143400	17406000
P60709	Actin, cytoplasmic 1;Actin, cytoplasmic 1, N-terminally processed	ACTB	30	73.1	16.816	0.39266	0.48097	0.36043	0.36557	0.6243	0.58836	0.82322	0.68066	1.607	1.26	1.7406	1.7717	6605600000	3257400000	1298100000	2050100000	33848000000	14840000000	8390600000	10618000000	40761000000	16696000000	9371100000	14694000000	25341000000	12156000000	4883000000	8302000000
P63261	Actin, cytoplasmic 2;Actin, cytoplasmic 2, N-terminally processed	ACTG1	30	73.1	323.31	0.39696	0.47541	0.36043	0.36557	0.63297	0.57344	0.82405	0.68066	1.6043	1.2713	1.7406	1.7717	6628000000	3265500000	1302300000	2060100000	33831000000	14833000000	8386100000	10612000000	40791000000	16703000000	9378700000	14709000000	25370000000	12171000000	4889000000	8309600000
Q6S8J3	POTE ankyrin domain family member E;POTE ankyrin domain family member I;POTE ankyrin domain family member J;Putative beta-actin-like protein 3;Putative beta-actin-like protein 3, N-terminally processed	POTEE;POTEI;POTEJ;POTEKP	10	9.8	5.1446	0.39266	0.51143	0.4396	0.31446	0.64175	0.58651	0.85492	0.57141	1.5974	1.2574	1.5449	1.6845	1610800000	783340000	319060000	508430000	9926200000	4330400000	2435800000	3160000000	9130900000	3832700000	2113500000	3184700000	4251900000	2065800000	829330000	1356800000
P84098	60S ribosomal protein L19	RPL19	4	17.9	16.753	0.78016	0.6282	0.35617	0.45005	2.0427	0.7487	0.56254	0.57547	2.6625	1.1838	1.5964	2.3521	125190000	40632000	28713000	55845000	184410000	153640000	13743000	17022000	65778000	32755000	13042000	19981000	44178000	25385000	7233800	11559000
Q99460-2	26S proteasome non-ATPase regulatory subunit 1	PSMD1	3	3.5	5.338	0.42552		0.48611	0.26974	0.71054		1.7743	1.6368	1.3485		4.2158	4.1509	1953900	898400	334960	720560					6926000	2607800	1538500	2779700	5413400	2258900	742100	2412400
G3XAI2	Laminin subunit beta-1	LAMB1	2	1.2	3.931		0.0020227	0.76312	0.59099		0.00048969	10.506	1.6379		0.2421	13.768	2.7714					16207000000	16167000000	33518000	5826200	32614000	3405300	3432500	25776000	35574000	12292000	4211800	19070000
B4E3C2	60S ribosomal protein L17	RPL17	2	17.1	6.6667	0.8319	0.83595	0.34275		2.5191	0.91448	1.6707		2.9283	1.0321	4.8744		10962000	2727000	1920200	6314400	9823900	3256200	2834800	3732900	47121000	12419000	5118000	29585000
P35249	Replication factor C subunit 4	RFC4	3	9.1	6.9152	0.65193		0.46296	1.2179	1.3015		1.5334	1.0671	2.1115		5.5865	0.87612	16781000	4663600	4289900	7827400					36847000	8557200	10754000	17536000	9661200	1858900	4619400	3182900
E9PAV3	Nascent polypeptide-associated complex subunit alpha, muscle-specific form	NACA	2	0.8	3.5866	0.000763	0.0072643		0.003337	0.0084868	0.11044		0.0033658	11.123	12.211		1.0086	407820000	406010000	394050	1415500	168300000	140600000	8157500	19543000					77520000	76852000	264610	403460
P07195	L-lactate dehydrogenase B chain;L-lactate dehydrogenase	LDHB	6	21	13.393	0.039385		0.30805	0.20806	0.18815		1.3958	0.24755	4.7772		4.5313	1.1898	98401000	80178000	3007700	15215000					24954000	8268500	2453200	14232000	24744000	20367000	2018700	2358200
Q01082-3	Spectrin beta chain, non-erythrocytic 1	SPTBN1	4	1.7	8.1337	0.2464	0.91069	0.26607		0.45475	1.2337	0.67932		2.4506	1.401	2.3825		1942900	1016800	352480	573620	17312000	5864500	4927100	6520200	23449000	10646000	3276400	9526100
P61254	60S ribosomal protein L26;60S ribosomal protein L26-like 1	RPL26;RPL26L1	5	26.2	15.002	0.80418	0.70523	0.28215		2.0254	0.71427	0.44826		2.7568	1.0628	1.5824		90494000	23628000	19202000	47664000	81194000	34361000	21447000	25387000	6115200	3537700	933260	1644200
H0YEN5	40S ribosomal protein S2	RPS2	2	9.2	3.9008	0.66927		0.40187	0.3344	1.6521		0.72915	0.47627	2.3168		1.7307	1.3613	121040000	37124000	25850000	58061000					36060000	17567000	6289700	12203000	30582000	17475000	4672500	8434000
P63244	Guanine nucleotide-binding protein subunit beta-2-like 1;Guanine nucleotide-binding protein subunit beta-2-like 1, N-terminally processed	GNB2L1	3	12	46.616	0.47749		0.41628	0.57903	1.1662		0.79065	0.64331	2.3259		1.7627	1.4614	21068000	8288100	3301600	9478600					67635000	28950000	14186000	24499000	54968000	25927000	11207000	17834000
Q01469	Fatty acid-binding protein, epidermal	FABP5	3	21.5	8.0968	0.077935	0.046031	0.18428		0.065865	0.109	0.12049		1.7629	2.3681	1.1535		227840000	203820000	6198100	17825000	63518000	52951000	3066900	7499900	28691000	22737000	3740700	2213200	5350800	5350800
Q5JR95	40S ribosomal protein S8	RPS8	5	27.1	51.36	0.80904		0.42411	0.5709	1.3808		0.72117	0.7749	1.5442		3.1116	1.3767	27486000	8910600	6984600	11591000					95848000	42892000	22417000	30540000	142700000	62819000	30999000	48878000
F8W181	60S ribosomal protein L6	RPL6	8	32.7	41.843	0.52032		0.26713	0.14832	1.1057		0.45535	0.14296	2.2566		1.6966	1.231	106540000	38597000	18698000	49248000					82490000	43250000	11869000	27370000	35238000	26301000	4666500	4270300
P62899	60S ribosomal protein L31	RPL31	4	32.8	9.9878	0.73875		0.43387	0.68946	1.8718		0.73174	0.84086	2.5852		1.6614	1.2089	54673000	15213000	11481000	27979000					67151000	31105000	12795000	23250000	31426000	12932000	8268500	10226000
Q8IX12-2	Cell division cycle and apoptosis regulator protein 1	CCAR1	2	1.6	4.0613	0.77383		0.59162	0.68042	1.2032		0.9835	0.97067	1.568		1.7461	1.4982	179220000	68479000	45174000	65569000					587020000	228210000	131400000	227420000	750450000	287530000	184370000	278540000
P04208	Ig lambda chain V-I region WAH		6	42.2	23.73	0.029053	0.052174		0.081316	0.022271	0.13634		0.12733	0.94587	2.3		1.5659	332000000	319580000	6775000	5647400	445280000	414750000	10848000	19690000	10043000	10043000			9372800	7944500	576670	851610
P62851	40S ribosomal protein S25	RPS25	4	29.6	7.4637	0.7847		0.43867	0.55788	1.5675		0.73159	0.72905	1.9976		1.6498	1.3031	91358000	28880000	20294000	42184000					61423000	27792000	11884000	21747000	79448000	33437000	19726000	26286000
C9J9K3	40S ribosomal protein SA	RPSA;RPSAP58	5	26.1	109.88	0.64671		0.35888	0.41873	1.0111		0.56198	0.44386	1.5348		1.5069	0.96791	224880000	74096000	49989000	100800000					158640000	77082000	30394000	51163000	96360000	60062000	16272000	20025000
E9PBV3	Suprabasin	SBSN	8	29.2	185.01	0.26194	0.11686		0.087533	0.32556	0.068891		0.27267	4.8169	0.34878		1.5395	408080000	403320000	1360800	3398300	395740000	336010000	52835000	6893000					34619000	30881000	1921800	1816100
Q6P275	Cohesin subunit SA-1	STAG1;DKFZp781D1416	5	4.5	3.9912		0.38908	0.78632	0.53803		1.3945	1.0154	0.70709		3.5841	1.1368	1.5081					14427000	5232100	2022000	7173100	159930000	36108000	92319000	31506000	57754000	19271000	22385000	16098000
Q2TAY7	WD40 repeat-containing protein SMU1;WD40 repeat-containing protein SMU1, N-terminally processed	SMU1	2	4.1	3.9753		0.6343	0.30754	0.36673		0.79971	0.51275	0.70002		1.3059	1.6921	1.9942					24438000	8536100	6724500	9177800	20574000	10677000	3531100	6366600	16729000	8599400	2850300	5279400
P61160	Actin-related protein 2	ACTR2	4	9.6	11.503		0.55367	0.32333	0.18525		0.26632	0.66711	0.3668		0.48101	1.8994	1.9801					9012800	4669200	2745000	1598600	54614000	24935000	9600100	20080000	30615000	18891000	4232600	7491900
P39656	Dolichyl-diphosphooligosaccharide--protein glycosyltransferase 48 kDa subunit	DDOST	5	10.7	24.844		0.6638	0.47001	0.48931		0.49293	0.82017	0.74918		0.76394	1.7002	1.6126					72803000	33093000	20564000	19146000	161520000	73709000	31893000	55917000	65947000	31306000	14991000	19651000
Q14966-3	Zinc finger protein 638	ZNF638	4	3	9.6886		0.49763	0.46154	0.35449		0.64534	1.2846	0.58912		1.3862	2.7834	1.6246					14042000	5543700	4135600	4362400	25937000	6845500	5243000	13849000	8768000	4419000	1591800	2757200
Q9ULV4	Coronin-1C;Coronin	CORO1C	8	15.4	18.86		0.534	0.45847	0.38769		0.55969	0.69613	0.63312		1.0734	1.619	1.6252					89735000	44555000	20947000	24233000	37349000	17081000	7841200	12427000	48895000	24068000	8327500	16500000
P22695	Cytochrome b-c1 complex subunit 2, mitochondrial	UQCRC2	9	24.5	80.804		0.58293	0.47793	0.35245		0.61682	0.78067	0.56894		1.1083	1.5056	1.8935					105250000	49500000	26854000	28896000	168080000	68141000	42603000	57333000	86400000	44309000	12017000	30074000
B4DYV2	Testis-expressed sequence 10 protein	TEX10	6	8.4	17.448		1.2237	0.23622	0.22249		1.23	0.44894	0.45508		1.0666	1.602	2.2981					5398000	1936800	1466800	1994400	83394000	43915000	17412000	22067000	35735000	20263000	5597900	9874400
P31930	Cytochrome b-c1 complex subunit 1, mitochondrial	UQCRC1	6	14.4	35.178		0.50809	0.49336	0.3152		0.67874	0.83654	0.54839		1.0636	1.71	1.7121					105640000	51056000	23560000	31029000	158430000	70121000	30477000	57832000	108600000	55641000	19205000	33752000
Q13112	Chromatin assembly factor 1 subunit B	CHAF1B	2	4.1	7.0768			0.93648	1.6797			2.4447	1.6966			2.6106	1.0101									32588000	7716500	4928700	19942000	38810000	10830000	12845000	15135000
P15927	Replication protein A 32 kDa subunit	RPA2	2	7.4	5.2825	0.37213		2.4967		1.4667		1.7803		4.1914		0.71307		27329000	9475400	4864800	12989000					9088100	1526400	4725100	2836600
Q6KC79-2	Nipped-B-like protein	NIPBL	5	2.1	14.013		1.3077	0.68288			1.2724	1.7179			0.97303	3.3534						17671000	3981800	5421700	8267300	61711000	18761000	11820000	31129000
H2N333	Protein PML	PML	2	3	11.457			0.50236	1.0212			1.7349	1.3976			3.4535	1.3686									59573000	18285000	12949000	28339000	14385000	4306900	5001500	5076700
F8W7K7	DNA repair endonuclease XPF	ERCC4	3	3.5	5.2235		0.55084	0.30741			0.71909	2.1557			1.1597	7.0126						10679000	2193600	1573900	6911400	22547000	7619400	1425000	13503000
Q9BTC0-1	Death-inducer obliterator 1	DIDO1	2	2	5.1675		0.58044	1.7831			1.3596	2.0609			2.6535	1.1558						11353000	4146100	1583000	5623500	12758000	2734000	4586200	5437500
Q9H0A0	N-acetyltransferase 10	NAT10	7	7	18.238	0.92288	0.69095	0.47214	0.63994	1.8911	0.7809	0.58481	1.9252	2.0566	1.1666	1.204	2.2522	2726000	764390	800380	1161300	39023000	16215000	10844000	11964000	91655000	32210000	14221000	45224000	74473000	15083000	9188300	50202000
Q9BTV4	Transmembrane protein 43	TMEM43	6	24.8	35.272	1.769	4.476	0.21977	0.56191	1.025	0.32506	1.2788	1.0405	0.57941	0.072623	3.4612	1.8424	96212000	21198000	51890000	23123000	37298000	16220000	19330000	1748900	283320000	120600000	21591000	141130000	106890000	45158000	13798000	47938000
P01621	Ig kappa chain V-III region NG9		3	32	5.5513	0.029663	0.0063798	0.12766	0.13317	0.097438	0.010027	0.10717	0.053218	2.8573	1.5717	0.8395	0.39962	371210000	365770000	806600	4639600	821960000	811010000	5782100	5169300	39365000	29296000	5286200	4783500	72997000	58194000	11633000	3169100
P47914	60S ribosomal protein L29	RPL29	2	14.5	12.866	0.8501	0.61724	0.35857	0.61945	2.5161	0.66412	0.62062	0.68713	3.3548	1.1578	1.64	1.1159	81165000	19158000	14380000	47628000	25670000	11392000	6251400	8026900	50781000	24985000	9606500	16190000	17003000	7792300	4058500	5152200
Q14573	Inositol 1,4,5-trisphosphate receptor type 3	ITPR3	17	7.9	102.69	0.50273	0.59561	0.26394	0.41778	1.1615	0.59987	0.55373	0.62555	1.8366	1.0071	2.2044	1.4374	8020600	3042100	1613200	3365200	8782200	4527100	1695800	2559200	359590000	133460000	105900000	120230000	38627000	19803000	9565700	9258500
P62280	40S ribosomal protein S11	RPS11	3	15.8	7.1236	0.65475	0.7537	0.44155	0.66015	1.857	1.0171	0.69283	0.67403	2.6219	1.3646	1.6183	1.1761	132380000	38362000	23200000	70823000	38148000	13734000	10803000	13610000	25806000	12207000	5346200	8252900	12512000	5356400	3789700	3365700
P31946-2	14-3-3 protein beta/alpha;14-3-3 protein beta/alpha, N-terminally processed	YWHAB	7	25	66.045	0.29812	0.2662	0.30044	0.097089	0.86954	0.27311	0.52042	0.088563	2.9504	0.95686	1.6738	0.91949	68115000	30685000	9647000	27783000	17755000	11070000	3070700	3614400	12821000	7219200	2069400	3532200	208670000	183620000	9908400	15145000
B3KQT9	Protein disulfide-isomerase;Protein disulfide-isomerase A3	PDIA3	3	6.5	5.6947	0.27504	0.35972	0.31367	0.30485	0.2588	0.22277	0.52374	0.52755	0.94094	0.61928	2.1453	1.6957	15403000	10132000	2718700	2552500	15444000	10067000	4370200	1007100	6661700	3122700	1284400	2254600	28203000	14908000	5627200	7667700
P42167	Lamina-associated polypeptide 2, isoforms beta/gamma;Thymopoietin;Thymopentin;Lamina-associated polypeptide 2, isoform alpha;Thymopoietin;Thymopentin	TMPO	12	33	157.14	0.4837	0.35339	0.21028	0.31887	0.93108	0.63426	0.35186	0.4282	2.0556	1.8163	1.49	0.93724	9981100	4012100	1893500	4075600	421940000	203480000	81847000	136610000	139200000	74615000	23123000	41460000	92115000	47673000	19606000	24836000
P61247	40S ribosomal protein S3a	RPS3A	11	41.3	36.763	0.7072	0.49192	0.41315	0.5966	1.9691	0.4331	0.70761	0.69373	2.5794	1.1573	1.7696	1.2992	229980000	68626000	43627000	117730000	11768000	5400200	2676300	3691000	153330000	68082000	30535000	54716000	98778000	46298000	25107000	27372000
Q14974	Importin subunit beta-1	KPNB1	5	6.7	35.554	0.28969	0.31533	0.37052	0.27766	0.56447	0.63639	0.40412	0.37604	1.7019	1.6804	1.0574	1.3543	2075100	1190700	420570	463820	28541000	12897000	4861100	10783000	91576000	43934000	28475000	19167000	30149000	19778000	4231900	6139500
P62269	40S ribosomal protein S18	RPS18	10	52.6	36.073	0.75086	0.53439	0.39889	0.61596	1.4933	0.71192	0.64108	0.78441	2.201	1.3225	1.7173	1.3088	173450000	56804000	36243000	80407000	159750000	71184000	35123000	53438000	116530000	53691000	24658000	38181000	152870000	77220000	29618000	46034000
P30050	60S ribosomal protein L12	RPL12	4	25.5	15.005	0.62053	0.51066	0.34847	0.23841	1.2415	0.66899	0.59075	0.45836	2.1407	1.2333	1.9558	1.481	56398000	18707000	11584000	26107000	80946000	35504000	19464000	25977000	31812000	16929000	6108100	8774800	17175000	9539200	3981300	3654700
B7Z5D8	Triosephosphate isomerase	TPI1	4	26.9	17.605	0.10065	0.13623	0.13737	0.15569	1.0219	0.13767	0.030735	0.20929	11.962	1.7199	0.22374	1.4243	56331000	24910000	2287000	29133000	22780000	20328000	723430	1728900	15694000	6375700	8972000	346180	102610000	90167000	8373200	4065800
Q6DRA6	Putative histone H2B type 2-D;Putative histone H2B type 2-C	HIST2H2BD;HIST2H2BC	7	27.4	21.073	0.58636	0.54801	0.41106	0.19259	0.99953	0.83244	0.58078	0.34567	1.7986	1.4839	1.5855	1.4847	7142200000	2575000000	1743600000	2823600000	5015500000	1943500000	1358000000	1714000000	666720000	355280000	114950000	196480000	732280000	384510000	137300000	210470000
P09874	Poly [ADP-ribose] polymerase 1	PARP1	18	21.2	94.223	0.47167	0.63468	0.60569	0.58616	1.4673	0.84087	0.99998	0.90891	3.1242	1.26	1.6598	1.4342	3758800	1212600	683460	1862700	123750000	48391000	30155000	45204000	179430000	71589000	42827000	65015000	275120000	97352000	67603000	110170000
P23284	Peptidyl-prolyl cis-trans isomerase B	PPIB	4	19.4	17.525	0.26304	0.50914	0.40878	0.44209	0.71862	0.46212	0.63408	0.82581	3.0187	0.9541	1.4616	1.7596	120090000	58273000	16723000	45096000	26988000	14603000	5691100	6693500	80736000	37032000	18291000	25412000	125530000	57650000	24593000	43290000
P11021	78 kDa glucose-regulated protein	HSPA5	31	45.7	323.31	0.18781	0.24069	0.45637	0.28057	0.18557	0.25292	0.75324	0.61753	0.99595	1.0228	1.6399	2.0869	451650000	291750000	76618000	83291000	686960000	423460000	120980000	142510000	728680000	358040000	132950000	237690000	1879400000	932390000	356120000	590870000
A8MUB1	Tubulin alpha-4A chain;Tubulin alpha-8 chain	TUBA4A;TUBA8	9	24	3.9779	0.23808	0.24052	0.38483	0.27904	0.54924	0.37583	0.40558	0.34322	2.455	1.5746	0.99658	1.0737	31839000	15968000	6245700	9625900	148650000	90666000	25152000	32835000	42236000	24456000	7542700	10237000	255380000	150370000	50249000	54757000
P62249	40S ribosomal protein S16	RPS16	7	43.8	15.111	0.72505	0.57152	0.4039	0.66445	1.4732	0.66304	0.59804	0.81323	2.0616	1.1688	1.598	1.2239	55223000	17037000	11998000	26187000	46189000	20362000	11372000	14456000	12295000	6468700	2499600	3326800	55418000	24814000	14137000	16467000
P57053	Histone H2B type F-S	H2BFS	17	81.7	4.4816	0.61449	0.54934	0.49764	0.56532	0.97859	0.82831	0.88382	0.8972	1.6799	1.4317	1.866	1.4554	41234000000	14573000000	10851000000	15810000000	28702000000	11361000000	7635500000	9705100000	36948000000	14163000000	8975500000	13810000000	43098000000	16281000000	11418000000	15400000000
P62807	Histone H2B type 1-C/E/F/G/I;Histone H2B type 1-M;Histone H2B type 1-H;Histone H2B type 2-F;Histone H2B type 1-D	HIST1H2BC;HIST1H2BM;HIST1H2BH;HIST2H2BF;HIST1H2BD	17	81.7	4.0241	0.60589	0.54759	0.46243	0.56532	0.98106	0.82975	0.82856	0.8972	1.6731	1.4312	1.858	1.4554	43216000000	15296000000	11343000000	16577000000	30123000000	11866000000	8083200000	10174000000	36965000000	14171000000	8979000000	13814000000	43098000000	16281000000	11418000000	15400000000
O60814	Histone H2B type 1-K;Histone H2B	HIST1H2BK	17	81.7	277.36	0.61198	0.53212	0.46243	0.56532	0.98106	0.83244	0.82856	0.8972	1.6731	1.4317	1.858	1.4554	43187000000	15287000000	11338000000	16562000000	30130000000	11869000000	8084300000	10177000000	36965000000	14171000000	8979000000	13814000000	43098000000	16281000000	11418000000	15400000000
P62263	40S ribosomal protein S14	RPS14	4	18.5	35.267	0.75899	0.53309	0.42684	0.57701	1.8887	0.74642	0.67361	0.62292	2.5523	1.356	1.6177	1.1055	430730000	128940000	88119000	213670000	231650000	98244000	54177000	79231000	53957000	24582000	11800000	17576000	111700000	44714000	39042000	27947000
Q99880	Histone H2B type 1-L;Histone H2B type 1-A	HIST1H2BL;HIST1H2BA	16	73	-2	0.6142	0.5896	0.54338	0.61411	0.99025	0.84086	0.79426	0.96858	1.6833	1.4317	1.8085	1.4554	38399000000	13567000000	10174000000	14658000000	27141000000	10694000000	7315100000	9132100000	36832000000	14108000000	8952700000	13771000000	42980000000	16213000000	11398000000	15370000000
Q99877	Histone H2B type 1-N	HIST1H2BN	17	81.7	2.8571	0.62262	0.55299	0.4868	0.61147	0.99953	0.82975	0.79426	0.9656	1.6731	1.4322	1.8085	1.4541	43139000000	15264000000	11324000000	16551000000	30095000000	11854000000	8075800000	10165000000	36962000000	14170000000	8978300000	13813000000	43094000000	16279000000	11417000000	15398000000
P20700	Lamin-B1	LMNB1	38	50.3	323.31	0.548	0.34335	0.33883	0.46743	1.1011	0.60527	0.48806	0.61401	2.0106	1.7879	1.4084	1.3667	699050000	267770000	141090000	290190000	1892700000	977830000	338620000	576280000	2474900000	1312900000	475650000	686340000	2629900000	1347900000	552180000	729800000
P62805	Histone H4	HIST1H4A	15	62.1	323.31	0.60656	0.55054	0.54243	0.65585	1.0048	0.73379	0.96666	0.99557	1.6219	1.3527	1.7575	1.4325	39190000000	13594000000	11076000000	14519000000	23393000000	9233500000	6572700000	7586300000	14339000000	5310100000	3338700000	5689900000	18146000000	6488400000	4813900000	6843800000
Q5T8U3	60S ribosomal protein L7a	RPL7A	8	26.2	18.805	0.74629	0.45905	0.34155	0.43307	1.6418	0.59203	0.54486	0.58088	2.5147	1.2625	1.6139	1.3343	285940000	79247000	58795000	147890000	72197000	33716000	17062000	21419000	97561000	48447000	21176000	27938000	44495000	19220000	12327000	12948000
P62266	40S ribosomal protein S23	RPS23	3	21	7.96	0.74166	0.61734	0.41592	0.48079	1.781	0.75668	0.66799	0.57598	2.4034	1.0734	1.5732	1.491	41120000	11900000	8762000	20458000	32407000	14633000	8830100	8943800	17052000	7727500	3583600	5740900	15546000	8970100	2603500	3971900
P80748	Ig lambda chain V-III region LOI		5	45.9	89.118	0.0048932	0.0019423	0.028664	0.02903	0.0029173	0.0088952	0.10811	0.064722	0.5962	5.5822	1.9814	1.2871	2714100000	2706900000	5798100	1452200	1942400000	1936000000	3884700	2451800	816670000	808080000	2690900	5902800	1662300000	1642400000	11121000	8828500
C9JXB8	60S ribosomal protein L24	RPL24	2	17.4	6.6287	0.66322	0.52461	0.43131	0.46674	1.107	0.86541	0.66401	0.75386	1.6692	1.462	1.548	1.4095	16321000	6699200	3588800	6033200	5245400	2151000	1220300	1874100	72817000	33942000	14257000	24618000	91386000	36208000	27675000	27503000
P51571	Translocon-associated protein subunit delta	SSR4	4	30.6	44.492	0.75354	0.83076	0.47339	0.66983	0.98198	0.6328	0.86811	1.0112	1.3277	0.86766	1.8438	1.5617	58650000	22085000	18010000	18556000	81356000	32762000	26935000	21660000	61398000	27177000	13831000	20390000	41754000	16995000	10129000	14630000
P62277	40S ribosomal protein S13	RPS13	6	37.1	18.792	0.74309	0.71486	0.44581	0.60282	1.6848	0.83653	0.63101	0.67507	2.3618	1.2003	1.5454	1.1489	74031000	21375000	16009000	36647000	58697000	21206000	16991000	20501000	77906000	35856000	15505000	26544000	29590000	12230000	7617600	9742200
P12270	Nucleoprotein TPR	TPR	14	7	55.118	0.61244	1.0406	0.39971	0.49662	1.1787	1.0736	0.94245	1.2022	1.6802	0.98932	2.0229	1.4693	12600000	4533000	2631100	5435600	26265000	7999500	7761100	10504000	91708000	32515000	17110000	42084000	18966000	6887300	5200300	6878200
B4DK30	116 kDa U5 small nuclear ribonucleoprotein component	EFTUD2	22	26	155.21	0.34333	0.59687	0.34057	0.40148	0.7795	0.82692	0.61002	0.60866	2.1447	1.3446	1.7027	1.4997	42662000	20363000	7801400	14498000	428110000	173910000	109230000	144970000	935180000	363210000	169350000	402610000	494210000	242070000	96192000	155950000
Q6P2Q9	Pre-mRNA-processing-splicing factor 8	PRPF8	39	18	170.69	0.68551	0.62411	0.36196	0.42391	0.93135	0.78518	0.60761	0.65834	1.3511	1.2879	1.8177	1.5574	121230000	44700000	31072000	45457000	389710000	163080000	98610000	128020000	936100000	458980000	169600000	307520000	474770000	229050000	98115000	147610000
P01861	Ig gamma-4 chain C region	IGHG4	7	23.9	8.2777	0.0071552	0.0066454	0.052521	0.066517	0.013549	0.0073774	0.12487	0.07807	1.9539	1.1333	2.141	1.3775	24253000000	23964000000	249640000	39401000	76745000000	76409000000	270280000	65523000	52732000000	52635000000	60007000	37458000	40760000000	40665000000	41401000	53157000
Q00610-2	Clathrin heavy chain 1	CLTC	24	17.9	89.591	0.39927	0.5162	0.3105	0.33378	0.57653	0.60467	0.69175	0.58167	1.4997	1.1952	1.8636	1.8214	15642000	7874600	2983800	4783500	7083400	3483500	1815500	1784400	956300000	444270000	171870000	340170000	442110000	229630000	67200000	145280000
Q9H0U4	Ras-related protein Rab-1B	RAB1B	3	16.9	4.5143	0.39532	0.67353	0.20848	0.31999	0.71757	0.49025	0.67489	0.4307	1.6848	0.7655	5.0823	1.4709	74990000	36419000	14823000	23747000	32221000	15056000	10057000	7107600	76021000	44259000	8492200	23270000	95208000	56240000	14709000	24258000
P62701	40S ribosomal protein S4, X isoform;40S ribosomal protein S4, Y isoform 1	RPS4X;RPS4Y1	8	23.6	19.195	0.63274	0.66772	0.36226	0.52592	1.4178	0.71466	0.658	0.71824	2.1191	1.1117	1.6463	1.2412	257410000	79406000	56402000	121610000	94380000	40021000	24617000	29742000	182920000	78702000	39707000	64516000	98147000	44609000	26295000	27242000
P05388	60S acidic ribosomal protein P0;60S acidic ribosomal protein P0-like	RPLP0;RPLP0P6	8	34.7	70.034	0.6451	0.50411	0.51414	0.59322	1.0422	0.74508	0.86814	0.7174	1.6518	1.1875	1.651	1.3001	140800000	53502000	33506000	53793000	6631700	2268900	2114400	2248300	105720000	43320000	23829000	38573000	190900000	90109000	46406000	54388000
P40429	60S ribosomal protein L13a;Putative 60S ribosomal protein L13a protein RPL13AP3	RPL13A;RPL13AP3	3	14.8	24.564	0.79399	0.6458	0.41734	0.63497	2.1596	0.79678	0.64036	0.833	2.819	1.4814	1.5642	1.2801	114010000	29897000	23404000	60713000	92401000	38039000	20670000	33691000	176120000	78256000	36227000	61636000	103300000	46139000	27832000	29325000
P18124	60S ribosomal protein L7	RPL7	5	22.2	93.951	0.82355	0.54037	0.39908	0.68803	1.9369	0.51358	0.77302	0.86503	2.2286	0.95042	1.6613	1.2127	11434000	3250900	1733900	6449300	11091000	6126900	2329000	2635400	255790000	127390000	51898000	76502000	460340000	94463000	59295000	306580000
G3V203	60S ribosomal protein L18	RPL18	5	29.3	66.494	0.68124	0.40696	0.35803	0.62582	1.8568	0.61814	0.53046	0.69635	2.5516	1.5648	1.4926	1.0833	63193000	18820000	12214000	32159000	16164000	8424400	2884200	4855600	414880000	195390000	91386000	128110000	326650000	133850000	92465000	100340000
P62906	60S ribosomal protein L10a	RPL10A	7	34.1	21.565	0.86909	0.64589	0.35949	0.5793	1.9388	0.62603	0.60589	0.75728	2.3354	1.0622	1.5071	1.2781	53087000	13612000	12176000	27299000	14552000	6055000	4275800	4221100	182790000	91401000	35544000	55844000	150240000	64125000	37224000	48895000
O43290	U4/U6.U5 tri-snRNP-associated protein 1	SART1	7	11.6	29.276	0.73099	0.7215	0.46661	0.46926	0.94973	0.85912	0.70716	0.9208	1.1329	1.38	1.8916	1.9622	6271400	2322900	2138400	1810000	37155000	13297000	9546300	14311000	42406000	17723000	8517400	16167000	11925000	4807600	1891300	5226300
P62829	60S ribosomal protein L23	RPL23	4	34.3	38.876	0.58828	0.62691	0.4087	0.60356	1.5037	0.88163	0.56062	0.63538	3.0349	1.2674	1.5635	1.0921	192640000	61469000	37904000	93267000	135290000	54865000	37057000	43369000	125850000	60620000	24438000	40791000	157780000	67779000	44858000	45146000
O94906-2	Pre-mRNA-processing factor 6	PRPF6	16	17.9	79.568	0.78111	0.66027	0.38556	0.31524	1.0279	0.87161	0.72941	0.66945	1.5578	1.3262	1.6511	1.32	18067000	6397000	5072800	6597600	233800000	91555000	63356000	78885000	109740000	45454000	20371000	43915000	59210000	26097000	11168000	21945000
P62244	40S ribosomal protein S15a	RPS15A	4	24.6	10.629	0.65234	0.6293	0.48443	0.65683	1.493	0.79683	0.71264	0.74072	2.2651	1.189	1.5847	1.1282	40747000	15111000	7364600	18271000	1669000	589100	486880	593010	80457000	37022000	17801000	25635000	144350000	67138000	35990000	41217000
E7EWF1	60S ribosomal protein L4	RPL4	4	9.9	15.998	0.58849	0.57901	0.26694	0.55522	1.7356	0.71856	0.64214	0.67382	3.2262	1.16	1.5594	1.2216	7548900	2165200	1412400	3971300	74553000	30879000	20383000	23291000	77052000	41728000	11677000	23648000	148480000	73951000	28469000	46055000
Q03252	Lamin-B2	LMNB2	16	22.2	34.112	0.50016	0.347	0.3289	0.44049	1.0899	0.60175	0.43344	0.55797	1.9985	1.6159	1.359	1.1588	498150000	192550000	102100000	203510000	975180000	534890000	166020000	274270000	741030000	422470000	133960000	184600000	1101700000	634590000	200930000	266140000
P37108	Signal recognition particle 14 kDa protein	SRP14	4	38.2	58.502	0.65352	0.88019	0.48816	0.64637	1.2577	1.0007	0.69448	0.68621	2.0617	1.1178	1.7005	0.98715	13129000	4298800	3083200	5746800	46968000	14402000	16320000	16246000	118850000	54081000	21302000	43467000	103360000	45077000	26214000	32073000
P19338	Nucleolin	NCL	18	24.2	194.04	0.63654	0.61987	0.41438	0.65827	1.441	1.0006	0.4499	0.63442	1.937	1.7093	1.1447	0.98095	74752000	23854000	18449000	32450000	298520000	121520000	78000000	98994000	1163900000	548570000	244160000	371180000	1128000000	448810000	318960000	360180000
P39023	60S ribosomal protein L3	RPL3	6	10.7	12.362	0.54158	0.6137	0.45249	0.34686	1.1655	0.77512	0.57263	0.58939	2.0497	1.1752	1.2576	1.7732	3073000	1020500	762570	1289900	38100000	15876000	10284000	11939000	158190000	73887000	36493000	47809000	83528000	42142000	15651000	25735000
P13639	Elongation factor 2	EEF2	7	8.6	20.702	0.29747	0.42969	0.16304	0.22516	0.60447	0.3845	0.30023	0.28398	2.1447	0.88472	2.3646	1.0849	37610000	21463000	5973500	10174000	63061000	32240000	14803000	16017000	110260000	48405000	8945900	52914000	255630000	143710000	57006000	54912000
P46781	40S ribosomal protein S9	RPS9	5	21.6	12.214	0.83509	0.79022	0.41955	0.61613	1.8896	0.66578	0.73452	0.72805	2.19	0.98129	1.6534	1.1354	38958000	9944200	8546800	20467000	40673000	15385000	12229000	13059000	85555000	40411000	19154000	25990000	71480000	31398000	20689000	19393000
P01608	Ig kappa chain V-I region Roy		3	31.5	3.8076	0.021029	0.0061393	0.072423	0.055344	0.009482	0.0091782	0.022498	0.13805	0.6105	2.9293	0.31064	2.1711	2763200000	2739700000	13850000	9722400	2639800000	2570400000	10162000	59160000	1743800000	1607800000	132800000	3161300	234550000	210530000	5277100	18736000
P01857	Ig gamma-1 chain C region	IGHG1	14	50.6	36.919	0.0074556	0.0096943	0.044574	0.066462	0.01374	0.011068	0.058125	0.089031	1.9235	0.9219	1.5617	1.394	31813000000	31517000000	253050000	43512000	109230000000	108880000000	286690000	68682000	53613000000	53527000000	50014000	36273000	41267000000	41046000000	67799000	152750000
P01714	Ig lambda chain V-III region SH		4	34.3	17.676	0.0072506	0.044984	0.26211	0.082643	0.02746	0.13504	0.23168	0.074291	3.7873	8.0817	0.88391	0.89894	257470000	253550000	1046400	2867200	185140000	175530000	3542400	6067700	32220000	22744000	5563800	3912100	40929000	35224000	2811500	2893600
P01876	Ig alpha-1 chain C region;Ig alpha-2 chain C region	IGHA1;IGHA2	4	12.7	9.5627	0.95902	0.06861	0.19242	0.077323	0.070212	0.16207	0.2294	0.21553	0.074358	2.5027	1.1922	2.7873	62143000	52066000	7768200	2308300	38420000	32256000	2135100	4028800	12485000	9440900	1680300	1363400	13402000	10939000	919070	1543500
Q5JTH9-2	RRP12-like protein	RRP12	6	5.3	19.985	0.77983	0.54516	0.53111	0.64298	1.3712	0.64894	0.60042	0.75169	1.7584	1.1961	1.7647	1.0978	4718100	1918600	910240	1889200	24052000	10261000	6371500	7420000	31522000	14582000	7031900	9908400	62395000	23682000	17261000	21453000
P81605	Dermcidin;Survival-promoting peptide;DCD-1	DCD	6	40.9	29.846	0.030228	0.10422	0.12381	0.101	0.21705	0.1368	0.073098	0.13162	8.7298	1.6703	0.48396	1.3794	462380000	431390000	10434000	20563000	676820000	574890000	56229000	45706000	392160000	319560000	59891000	12709000	599600000	513800000	45633000	40171000
P62937	Peptidyl-prolyl cis-trans isomerase A;Peptidyl-prolyl cis-trans isomerase A, N-terminally processed;Peptidyl-prolyl cis-trans isomerase	PPIA	8	47.3	17.245	0.21551	0.50914	0.14839	0.20917	1.1749	0.38445	0.41352	0.10102	5.4516	1.0166	2.7867	0.64369	24004000	7332000	1538500	15134000	44150000	27556000	8186300	8407600	11912000	7439700	1218400	3253600	112130000	91182000	12965000	7981800
B7Z7A9	Phosphoglycerate kinase 1;Phosphoglycerate kinase	PGK1	8	25.7	32.222	0.19776	0.321	0.076483	0.21868	3.2185	0.49613	0.25455	0.26665	14.762	1.5573	1.0828	1.0608	86667000	10632000	1804000	74230000	53163000	22765000	8330000	22068000	61711000	25897000	10549000	25264000	76605000	55509000	9442200	11653000
Q08554-2	Desmocollin-1	DSC1	7	9.3	22.002	0.039239	0.03856	0.086144	0.10249	0.25313	0.13444	0.05494	0.18942	7.2677	2.1664	0.63158	1.2649	70087000	67088000	1258200	1740800	250190000	242420000	2239500	5533000	309110000	272900000	17825000	18381000	156900000	135390000	11411000	10100000
P31947-2	14-3-3 protein sigma	SFN	9	37	34.413	0.25243	0.19668	0.35027	0.12168	0.83964	0.21646	0.67865	0.063645	3.081	0.9852	1.9375	0.36931	52213000	23008000	7395200	21810000	6937200	4730100	1018100	1189100	26413000	14029000	5518800	6865100	317890000	264450000	35738000	17703000
Q06830	Peroxiredoxin-1	PRDX1	5	24.1	12.187	0.29126	0.043371	0.11417	0.15129	1.0058	0.0667	0.093485	0.091418	3.7531	1.5379	0.64856	0.60011	122340000	51681000	14981000	55678000	5238200	4411700	239120	587390	55525000	44394000	6588400	4543000	149760000	112370000	17202000	20186000
D3YTB1	60S ribosomal protein L32	RPL32	3	18	5.7456	0.52611			0.55476	3.1321			0.73419	5.6699			1.2597	80672000	16758000	9553600	54360000									12468000	5384300	3046700	4037000
Q9Y3U8	60S ribosomal protein L36	RPL36	2	19	5.7562	0.68274		0.52216		2.2679		0.75568		3.2659		1.4459		19648000	6495300	3482100	9670400					12374000	5542200	2665600	4166100
P46779	60S ribosomal protein L28	RPL28	4	24.8	9.2715	0.70124	0.53335			1.8983	0.8179			3.1239	1.0186			332340000	75475000	53019000	203850000	36359000	14679000	10414000	11266000
Q5HY57	Emerin	EMD	4	19.2	11.698	0.73752	0.47098			1.6816	0.59595			2.2303	1.2654			181370000	53189000	41338000	86838000	21138000	9873500	5091100	6173900
Q96P63	Serpin B12	SERPINB12	3	8.9	8.6767	0.070502	0.1636			0.16672	0.26729			1.318	1.604			47025000	35100000	5407100	6517400	26176000	19192000	2965400	4018700
P61106	Ras-related protein Rab-14	RAB14	2	7.9	6.9488	0.62319	0.50653			0.6689	0.80254			1.1565	1.847			46945000	20832000	12375000	13739000	5883400	2552400	830310	2500800
O75223	Gamma-glutamylcyclotransferase	GGCT	4	22.3	9.535	0.1969		0.26678		0.62774		0.23406		1.6793		0.87738		50124000	44578000	3162300	2384400	6316400	6316400			4892400	3336200	919900	636300
Q2L6G8	Corneodesmosin	CDSN	3	10	6.7585	0.1934	0.22554			0.23349	0.61589			1.2094	2.1269			62996000	51755000	6192900	5048000	52416000	34369000	9414400	8632900
E7EUL7	Sperm-specific antigen 2	SSFA2	3	4.7	7.8153	1.2483		0.42855		1.0164		1.0809		0.85639		2.5325		2707000	637030	1134700	935340					48026000	18121000	8756200	21149000
E7EQB2	Lactotransferrin;Lactoferricin-H;Kaliocin-1;Lactoferroxin-A;Lactoferroxin-B;Lactoferroxin-C	LTF	11	15.5	47.967	0.012378	0.044547			0.069539	0.019835			5.6178	0.70443			84825000	84170000	61794	593780	419880000	410300000	6203200	3381600
F5GZH7	Glycogen phosphorylase, muscle form	PYGM	3	3.2	6.4117	0.0072873	0.13008			0.030713	0.031667			4.2146	0.18354			21359000	20667000	135570	556820	98854000	86090000	9914400	2849400
Q92621	Nuclear pore complex protein Nup205	NUP205	2	1.2	5.507		0.91025	0.37819			2.3023	0.4327			5.7455	1.1441						9326500	2193400	2048600	5084500	4142200	2071100	1040000	1031100
A3KFL1	Exosome complex component RRP4	EXOSC2	2	10	3.7065			0.32255	0.63089			0.56364	0.69178			1.8461	1.0965									10543000	5572100	1652900	3318000	6990700	3002900	1824100	2163700
P01613	Ig kappa chain V-I region Ni		2	30.4	18.734		0.14962	0.10778	0.075591			0.18007	0.4326			0.77581	5.723	16005000	16005000			8488400	6820300	1615600	52605	101360000	69742000	9222300	22400000	171890000	127610000	8045300	36240000
P01610	Ig kappa chain V-I region WEA		3	31.5	5.5617		0.020694	0.095777	0.055344			0.10012	0.12525			1.0454	2.1559	401750000	401750000			324430000	321530000	2440400	465880	118420000	115750000	1313800	1353400	279460000	247310000	12703000	19448000
B1AHB1	DNA helicase;DNA replication licensing factor MCM5	MCM5	5	7.8	8.3764		0.70377	0.52199			1.3869	0.6742			1.8923	1.2916						29965000	8044000	7655000	14266000	13687000	5796000	3194100	4697100
H0Y3Z3	Protein disulfide-isomerase	P4HB	3	12.4	9.4524			0.49281	0.14937			1.1976	0.23992			2.4301	1.3212									13343000	4769300	2047100	6526500	77949000	59991000	7668600	10289000
P01594	Ig kappa chain V-I region AU;Ig kappa chain V-I region WAT;Ig kappa chain V-I region Rei;Ig kappa chain V-I region Hau;Ig kappa chain V-I region Gal;Ig kappa chain V-I region AG		2	31.5	6.5051	0.17941	0.020694	0.10704	0.064937			0.03646	0.10604			0.29087	1.9834	410330000	409350000	601510	373420	333960000	331060000	2440400	465880	132010000	127910000	2675000	1428700	245010000	219090000	6341700	19584000
P49755	Transmembrane emp24 domain-containing protein 10	TMED10	2	9.1	12.178			0.41606	0.51898			0.73088	0.7806			1.6813	1.4528									33653000	15710000	6618400	11325000	39989000	17494000	8808300	13687000
F5GXG0	E3 ubiquitin-protein ligase UHRF1	UHRF1	2	2.8	6.1815		2.611	0.19686			1.2749	0.69275			0.81437	2.9486						14274000	2548700	7440000	4285500	8494700	3575800	1343000	3575900
Q9H6F5	Coiled-coil domain-containing protein 86	CCDC86	3	8.3	5.253			0.38977	0.39143			0.6138	0.49375			1.575	1.3746									10381000	4663700	2449800	3267300	1806500	1030800	447640	328050
Q12874	Splicing factor 3A subunit 3	SF3A3	6	10.4	19.552		1.1202	0.40289			1.0812	0.62711			0.97156	1.7939						12010000	3790800	4896200	3322800	76393000	37891000	14878000	23624000
O96019	Actin-like protein 6A	ACTL6A	3	7.7	12.353		1.1439	0.38841			1.2694	0.73756			1.118	1.8187						21232000	6976000	6216700	8039200	34589000	17182000	6975300	10432000
G3V3A4	SNW domain-containing protein 1	SNW1	3	7	41.398			0.34086	0.33403			0.53072	0.49624			1.8697	1.4845									88905000	19264000	8452900	61188000	104430000	23189000	28811000	52431000
E7EVD1	U4/U6 small nuclear ribonucleoprotein Prp3	PRPF3	4	7.6	17.468		0.63695		0.35204		0.8563		0.62739		1.3253		1.7822					35946000	14297000	9220700	12428000					30923000	14595000	5144100	11184000
Q02383	Semenogelin-2	SEMG2	21	43.8	62.794	0.020423	0.067928	0.10594			0.12467	0.1663			1.3152	1.5697		8444800	8215400	156180	73159	670220000	609570000	8776100	51879000	77728000	70012000	3449400	4266700
Q14134-2	Tripartite motif-containing protein 29	TRIM29	4	7.5	96.363			0.31741	0.23875			0.39632	0.50287			1.1641	1.5679									6100400	3390500	1531800	1178100	78862000	52750000	8370300	17742000
C9JA28	Translocon-associated protein subunit gamma	SSR3	2	13.2	4.2836		0.54254	0.55518			0.52998	0.9102			1.0445	1.6395						4158900	1826500	1014300	1318000	7189300	3405800	1394400	2389100
P60866	40S ribosomal protein S20	RPS20	2	19.3	5.6767			0.38775	0.5103			0.61297	0.55577			1.5529	1.091									55614000	26622000	12372000	16621000	112520000	56460000	25547000	30516000
B7Z7A3	Nucleolar GTP-binding protein 1	GTPBP4	2	3.7	6.1337			0.33822	0.62471			0.53386	0.75509			1.518	1.2457									27244000	15298000	4500100	7446000	49498000	18170000	14519000	16809000
E7EQR4	Ezrin	EZR	4	7.4	7.5952			0.26693	0.14714			0.40908	0.099123			1.5578	0.79439									6659600	3440800	1239000	1979800	60347000	50773000	5203400	4371000
Q15397	Pumilio domain-containing protein KIAA0020	KIAA0020	3	4.2	5.8872			0.45344	0.67859			1.159	0.65814			2.5649	0.98958									37230000	17147000	7083800	12999000	9730300	4195100	2790600	2744600
O00425	Insulin-like growth factor 2 mRNA-binding protein 3;Insulin-like growth factor 2 mRNA-binding protein 1	IGF2BP3;IGF2BP1	3	6.4	11.792			0.47904	0.79134			1.0148	0.714			1.6299	0.85729									46827000	16895000	10466000	19466000	29484000	10662000	9611400	9211100
P00403	Cytochrome c oxidase subunit 2	MT-CO2	2	7.5	11.074			0.6768	0.63191			0.69905	1.3252			1.0416	2.1161									54909000	23109000	16160000	15640000	68974000	25544000	19168000	24262000
B7Z959	Scaffold attachment factor B1	SAFB	6	10.7	14.831		1.0562	0.50647			1.0413	1.0346			1.0253	1.5388						44291000	12779000	14604000	16908000	37002000	19439000	9166000	8397200
E9PBY7	Zinc finger CCCH domain-containing protein 11A	ZC3H11A	2	6.4	29.027		1.2565	0.21452			0.97977	0.46383			0.84751	2.0645						9874200	3351900	3584700	2937600	9145300	4819200	1561200	2764800
F8VXC8	SWI/SNF complex subunit SMARCC1;SWI/SNF complex subunit SMARCC2	SMARCC2;SMARCC1	2	1.6	7.0424		0.87445	1.5942			1.4374	0.87754			1.6255	0.55046						10491000	2840100	3593200	4057700	41949000	12672000	16096000	13181000
Q6WKZ4	Rab11 family-interacting protein 1	RAB11FIP1	2	1.6	3.0695		0.39808		0.41247		0.19908		0.68313		0.52631		1.6592					19538000	12230000	4890800	2417100					206690000	98231000	39659000	68800000
F5H737	Adenosylhomocysteinase	AHCY	5	14.9	10.282			0.075635	0.20736			0.09743	0.31701			0.77478	1.7313									128190000	120870000	4097700	3220000	100590000	74510000	8364500	17714000
P01619	Ig kappa chain V-III region B6		2	21.3	3.7505		0.00062074		2.6148		0.0020723		0.44083		3.3385		0.16859					708910000	707690000	404600	819420					120760000	46076000	52935000	21749000
P46777	60S ribosomal protein L5	RPL5	6	21.5	17.447	0.81716		0.24184	0.20385	1.9552		0.349	0.1827	2.4322		1.3733	0.9807	132940000	38600000	26702000	67635000					2000800	1131000	322310	547490	845270	572980	116510	155780
P27348	14-3-3 protein theta	YWHAQ	5	16.7	54.005	0.25669	0.19668		0.22138	0.86954	0.21646		0.065945	3.5759	0.9852		0.49205	48506000	21629000	7526600	19351000	6937200	4730100	1018100	1189100					171650000	147890000	16233000	7525200
P62081	40S ribosomal protein S7	RPS7	5	19.6	15.148	0.57962		0.57537	0.83452	1.4079		0.77176	0.85097	2.2756		1.323	1.0276	83224000	26732000	16745000	39747000					156500000	57852000	54816000	43835000	101710000	42855000	26360000	32491000
F8VPF3	Myosin light polypeptide 6	MYL6	3	29.2	14.244	0.47649		0.31718	0.26881	0.64126		0.54803	0.37532	1.3458		1.7894	1.3145	7258700	3492000	1689200	2077500					54156000	28560000	8701600	16895000	50465000	36065000	7744400	6656000
P46782	40S ribosomal protein S5;40S ribosomal protein S5, N-terminally processed	RPS5	8	26	16.157	0.70368	0.55624		0.44133	1.2658	0.72401		0.52851	1.8773	1.4105		1.1279	202980000	64920000	45573000	92488000	16067000	7324200	3910000	4833200					1661500	825480	413240	422820
Q8NI27	THO complex subunit 2	THOC2	3	1.9	6.0592	1.3627		0.40512	0.47984	2.4166		0.65882	0.70078	1.4715		1.5315	1.4604	1518200	350770	435940	731470					24396000	12005000	4706900	7683500	15127000	6914300	3135300	5077400
E7ETK0	40S ribosomal protein S24	RPS24	3	26.7	11.387	1.4289		0.4529	0.70282	1.7564		0.7454	0.9372	1.4657		1.6244	1.2782	60296000	14323000	18128000	27845000					38763000	18982000	7851200	11930000	28945000	10550000	7272800	11122000
E7END7	Ras-related protein Rab-1A	RAB1A	3	17.9	6.2274	0.40431		0.23291	0.31999	0.59636		0.4739	0.4307	1.4446		2.1792	1.4709	40349000	20677000	8665600	11007000					80263000	46690000	9136000	24438000	95208000	56240000	14709000	24258000
E7EN95	Filamin-B	FLNB	8	3.9	16.526	0.65068	0.54804	0.39738		1.1815	0.71764	0.65714		1.8768	1.1178	1.1251		13427000	5950400	3074400	4402200	49506000	41029000	4912100	3564600	25214000	11104000	6314200	7795800
Q7Z6E9-4	E3 ubiquitin-protein ligase RBBP6	RBBP6	5	6.4	50.421	0.79377		0.50174	0.5188	1.2867		0.45423	0.65059	1.9537		1.208	1.2417	16697000	4465900	4831700	7399100					128520000	61320000	32614000	34581000	169930000	78795000	40847000	50290000
P62888	60S ribosomal protein L30	RPL30	3	25.2	8.7066	0.70921	0.65552	0.43152		1.6754	0.79507	0.61571		2.4151	1.2195	1.4268		59155000	18624000	11917000	28614000	1890600	781920	450350	658370	19309000	9466800	4048800	5793300
P13073	Cytochrome c oxidase subunit 4 isoform 1, mitochondrial	COX4I1	2	10.7	9.1345	0.62073		0.50366	0.52722	0.79966		0.8543	0.72609	1.4177		1.6233	1.4007	10411000	4350600	2551800	3508700					14613000	5023300	2611200	6978100	16854000	7869000	3589200	5395900
F8WCP5	THO complex subunit 5 homolog	THOC5	2	8.5	3.671	0.75901		0.61002	0.43398	2.0553		0.63821	0.6054	2.3442		1.0462	1.395	19562000	6956800	3662900	8942500					8761400	3115400	1648700	3997300	6934600	2594600	1156000	3184000
H0YGH4	Alpha-2-macroglobulin	A2M	16	14	53.685	0.020712	0.010198	0.14119		0.028374	0.045801	0.1761		1.3699	4.4912	1.0353		16869000	14791000	1427400	650110	32951000	30899000	640610	1411300	357160000	224000000	28851000	104300000	18247000	18247000
P09012	U1 small nuclear ribonucleoprotein A	SNRPA	6	26.6	74.635	0.99628		0.48042	0.51283	1.2611		0.66237	0.69002	1.19		1.4807	1.5913	179270000	55138000	57232000	66896000					74312000	33559000	16553000	24199000	59982000	23232000	13748000	23001000
P62258	14-3-3 protein epsilon	YWHAE	4	16.5	6.9852	0.39992	0.19668		0.35509	0.72845	0.21646		0.36404	3.7206	0.9852		0.71089	31202000	12626000	5785200	12790000	6937200	4730100	1018100	1189100					27684000	19800000	5367300	2515800
Q96QA5	Gasdermin-A	GSDMA	3	5.8	6.03	0.28037		0.054769	0.43185	0.1247		0.59019	0.17236	0.44476		10.776	0.39911	26081000	15399000	4880500	5801400					12781000	9186200	502560	3092000	8057000	5130100	2145000	781820
H0YAS8	Clusterin;Clusterin;Clusterin beta chain;Clusterin alpha chain	CLU	2	24.3	8.7378	0.36869		0.48184	0.56253	0.63081		0.46913	0.5922	1.7109		0.98391	1.0188	15414000	6808200	3145900	5459700					41792000	24551000	9176200	8064900	27655000	12528000	7469200	7658100
Q92945-2	Far upstream element-binding protein 2	KHSRP	5	8.3	10.548	1.1195		0.41106	1.0528	1.7532		0.51426	0.41148	1.6086		1.027	0.40117	2732500	636070	1064300	1032200					51405000	9418500	6558800	35428000	44114000	15727000	21520000	6867100
Q09666	Neuroblast differentiation-associated protein AHNAK	AHNAK	10	4.5	22.158	0.27031		0.57296	0.48428	0.41252		0.65631	0.31387	1.5899		1.1455	0.6929	5106400	2789500	673010	1643900					36346000	14557000	9989800	11798000	88440000	56727000	18833000	12880000
Q96T37-2	Putative RNA-binding protein 15	RBM15	7	9.3	34.698	0.68821	0.72151	0.81127		0.8524	0.5965	0.59716		1.7577	0.87921	0.47648		5763700	2618400	1255000	1890300	52888000	19182000	15614000	18092000	18984000	8315800	5570900	5097000
P55072	Transitional endoplasmic reticulum ATPase	VCP	8	11.2	31.338		0.3551	0.33654	0.35904		0.44569	0.77797	0.22823		1.264	2.6707	0.68338					32285000	16207000	7135600	8942500	61180000	29963000	8707400	22509000	30755000	19934000	5670500	5150900
B1AHC9	X-ray repair cross-complementing protein 6	XRCC6	8	19.3	35.794		0.47363	0.43464	0.39242		0.5185	0.69018	0.74384		1.0718	1.3593	1.6909					6247600	3319600	1192200	1735800	179920000	88516000	37196000	54210000	228550000	105010000	45222000	78321000
P04843	Dolichyl-diphosphooligosaccharide--protein glycosyltransferase subunit 1	RPN1	7	11.7	46.973		0.62725	0.43623	0.64893		0.41888	0.75716	0.85257		0.71549	1.7929	1.3407					16112000	7105400	5502000	3504400	170540000	71820000	33885000	64837000	108190000	45191000	24931000	38068000
B8ZZD1	U4/U6.U5 tri-snRNP-associated protein 2	USP39	3	7.6	6.4548		0.82971	0.038937	0.2691		0.68452	0.17165	0.45819		0.82501	4.4082	1.4682					6630000	2466400	2364700	1798900	64054000	55846000	516750	7691300	26149000	16226000	3502900	6420500
F5H3L8	Stress-70 protein, mitochondrial	HSPA9	7	13.8	34.322		0.29133	0.49962	0.45846		0.49418	0.61752	0.30618		1.5768	1.1744	0.67988					19474000	9686500	4723400	5063900	247270000	126290000	55880000	65099000	130130000	72403000	31504000	26222000
H0Y742	SUN domain-containing protein 1	SUN1;UNC84A	2	4.5	11.103		0.34196	0.35958	0.44046		0.75593	0.49002	0.56562		1.5046	1.3521	1.1812					8330800	4328100	2083300	1919300	9372900	4902700	1641700	2828500	10972000	5397700	2936700	2637500
P46087	Probable 28S rRNA (cytosine(4447)-C(5))-methyltransferase	NOP2	11	15.8	121.4		0.57822	0.28205	0.64577		0.70775	0.4698	0.73606		1.2581	1.7335	1.0778					35261000	15951000	9905900	9404400	175130000	82669000	42014000	50444000	62983000	25351000	17847000	19785000
F5H3H6	ATP-dependent RNA helicase DDX50	DDX50	4	6	3.5674		0.88915	0.37796	0.55402		1.6108	0.4953	0.6473		1.9825	1.2914	1.0878					12399000	3280600	2973900	6144800	92035000	43426000	19874000	28735000	110940000	47109000	29981000	33851000
Q9H307-2	Pinin	PNN	2	3.6	5.8351		0.80177	0.40692	0.41378		0.98897	0.51499	0.73121		1.2847	1.2887	1.7525					10921000	3911500	3202700	3807200	29850000	14782000	6283000	8785200	20089000	8794800	3324900	7969000
P25705	ATP synthase subunit alpha, mitochondrial	ATP5A1	13	25.7	68.158		0.5775	0.67481	0.4812		0.4502	1.234	0.66063		0.77061	1.6697	1.2902					113380000	52970000	32728000	27678000	175210000	72297000	35497000	67414000	1020500000	148130000	789410000	82996000
P13010	X-ray repair cross-complementing protein 5	XRCC5	5	6.3	8.8021		1.0558	0.59693	0.45384		1.0694	0.88981	0.76775		1.1022	1.428	1.6476					29567000	9643500	9286200	10637000	83694000	32652000	21300000	29742000	85731000	39663000	19114000	26954000
Q15365	Poly(rC)-binding protein 1	PCBP1	5	18.5	84.405	1.1187	0.50253	0.41162	0.26498	1.5031	0.72663	2.9792	0.55466	1.3921	1.4273	7.7478	1.4304	127180000	34480000	39266000	53429000	37561000	16817000	8129600	12614000	234810000	42782000	19293000	172730000	157260000	51791000	16307000	89162000
P50914	60S ribosomal protein L14	RPL14	7	29.3	41.081	0.90559	0.67955	0.43368	0.68149	2.1127	0.87319	0.56539	0.91436	2.681	1.2953	1.2116	1.1856	188590000	41272000	46812000	100510000	95135000	33833000	28563000	32738000	59231000	28963000	12501000	17768000	127330000	52234000	34502000	40595000
P22087	rRNA 2-O-methyltransferase fibrillarin	FBL	9	35.2	21.233	0.51383	0.61567	0.59639	0.69084	0.77682	0.46663	0.73369	0.75774	1.7295	0.82746	1.3141	1.0982	103240000	44785000	22105000	36350000	10883000	5280400	3190800	2412000	69018000	29692000	17142000	22184000	204010000	79571000	56179000	68257000
P46783	40S ribosomal protein S10	RPS10	4	25.5	11.88	0.62115	0.52487	0.57204	0.67489	1.4053	0.72566	0.77234	0.97227	2.2835	1.0968	1.3351	1.2169	87068000	27859000	18614000	40594000	21099000	8995500	4733100	7370700	43442000	17090000	14068000	12283000	15746000	5583000	4168000	5995400
E9PLB0	RNA-binding protein 4;RNA-binding protein 4B	RBM4B;RBM4	3	20.3	19.487	1.1453	0.95406	0.65208	0.73729	1.8227	1.284	0.63155	0.37042	1.952	1.3458	1.175	0.41294	20628000	4876200	5975700	9775800	19232000	6634400	5373400	7223900	54306000	22977000	14938000	16391000	8233200	3154800	3507900	1570400
Q9UQ35	Serine/arginine repetitive matrix protein 2	SRRM2	9	4.3	24.484	0.54405	0.73546	0.54056	0.61999	0.66872	0.71851	1.0485	0.93882	1.2087	1.1074	1.7733	1.4784	59919000	26025000	16297000	17597000	10962000	3394900	4355700	3211500	116740000	42479000	33861000	40397000	120870000	40410000	42167000	38298000
E9PL09	40S ribosomal protein S3	RPS3	9	40.7	24.722	0.64884	0.54414	0.43911	0.56304	1.302	0.70326	0.64041	0.63718	1.8058	1.1063	1.4719	1.1911	106110000	36360000	22225000	47523000	61181000	27906000	15067000	18209000	160970000	77706000	35165000	48102000	154180000	68680000	41553000	43949000
Q9P035	Very-long-chain (3R)-3-hydroxyacyl-CoA dehydratase 3	HACD3	2	6.1	4.812	0.59705	0.44741	0.56749	0.080506	0.94541	0.46831	0.8328	0.09152	1.606	1.0551	1.4675	0.96987	3562600	1259900	815390	1487300	10611000	5712100	2288700	2610500	10022000	3783100	2844600	3394800	38933000	36713000	1038800	1180900
P61026	Ras-related protein Rab-10	RAB10	3	17	6.4635	0.8542	0.67805	0.25185	0.31999	0.96159	0.52938	0.67489	0.4307	1.0938	0.777	1.7627	1.4709	33328000	11739000	10372000	11217000	20361000	9275100	5738500	5347200	116880000	59882000	18733000	38261000	138500000	76898000	25037000	36561000
P31025	Lipocalin-1;Putative lipocalin 1-like protein 1	LCN1;LCN1P1	2	12.5	5.4597	0.047894	0.14535	0.21432	0.10931	0.069136	0.081474	0.22324	0.28964	1.4435	1.2017	1.1955	2.4103	26976000	25433000	706010	836460	18713000	14816000	1655100	2242500	43280000	26940000	6787100	9552500	61098000	39894000	4169500	17035000
P26373	60S ribosomal protein L13	RPL13	8	35.5	75.916	0.64683	0.51363	0.38308	0.6242	1.6225	0.55746	0.59072	0.74389	2.7301	1.0499	1.4646	1.2538	289540000	79711000	60763000	149070000	39325000	17653000	10070000	11602000	343980000	177870000	68846000	97262000	164100000	67285000	45764000	51055000
P04406	Glyceraldehyde-3-phosphate dehydrogenase	GAPDH	15	48.7	62.73	0.20887	0.076786	0.13674	0.2351	0.57174	0.076232	0.14815	0.18736	3.2851	0.98461	1.0916	0.94325	687660000	388150000	69768000	229750000	238710000	198840000	18139000	21731000	597900000	507380000	43729000	46788000	776290000	659710000	55850000	60726000
P01598	Ig kappa chain V-I region EU;Ig kappa chain V-I region CAR		2	26.9	49.917	0.022792	0.014199	0.1522	0.062117	0.088143	0.0095528	0.28636	0.088932	3.8673	0.67278	1.3742	1.4317	122600000	119470000	1318400	1813000	244640000	242670000	920490	1052300	145880000	128060000	10800000	7017700	199170000	175110000	10160000	13908000
Q92522	Histone H1x	H1FX	9	40.4	113.97	0.63378	0.55305	0.3886	0.38793	1.0082	0.72555	0.5126	0.40866	1.5124	1.1326	1.3494	0.95217	557300000	216260000	136520000	204530000	46342000	19272000	10392000	16678000	243570000	135390000	43819000	64366000	383920000	34258000	329710000	19957000
P04792	Heat shock protein beta-1	HSPB1	6	37.1	244.21	0.32416	0.30312	0.25691	0.21524	0.77374	0.26729	0.32549	0.23591	2.3504	0.99096	1.1265	1.131	72208000	36439000	11394000	24374000	34340000	21474000	6594700	6271900	87183000	56756000	14425000	16002000	274850000	192890000	31412000	50553000
Q08188	Protein-glutamine gamma-glutamyltransferase E;Protein-glutamine gamma-glutamyltransferase E 50 kDa catalytic chain;Protein-glutamine gamma-glutamyltransferase E 27 kDa non-catalytic chain	TGM3	7	12.7	67.042	0.057554	0.049862	1.435	1.1808	0.16313	0.089235	0.093744	0.042926	1.4891	2.1992	0.066417	0.063978	148940000	130370000	7683600	10886000	195860000	173940000	10667000	11252000	173580000	64328000	106680000	2576600	279680000	138210000	135550000	5919700
B4E3E8	ATP-dependent RNA helicase DDX3X;ATP-dependent RNA helicase DDX3Y	DDX3X;DDX3Y	16	26.2	148.07	1.0648	0.73161	0.35321	0.44066	1.5727	0.85994	0.50761	0.55762	1.6419	1.1463	1.4779	1.2399	50614000	13828000	13537000	23249000	122960000	44042000	36170000	42744000	940300000	489470000	188030000	262800000	968870000	463430000	235290000	270150000
F5H3Y6	CCAAT/enhancer-binding protein zeta	CEBPZ	3	2.9	7.0728	0.81585	0.31143	0.35068	0.62323	1.3541	0.44535	0.35206	0.47398	1.941	1.1724	1.0166	0.77703	1420100	389860	369000	661230	4853800	2599000	960650	1294200	15780000	9162000	3215100	3402900	29436000	11750000	10262000	7423500
P42285	Superkiller viralicidic activity 2-like 2	SKIV2L2	11	10.7	34.204	0.86111	0.87516	0.40032	0.67839	1.4394	0.93938	0.54654	0.60903	1.7382	1.0502	1.4761	1.0459	10981000	3284600	3276300	4420000	25067000	9038500	7654000	8374700	92314000	45153000	17368000	29793000	31480000	14914000	8212700	8352800
H0Y3A0	60S ribosomal protein L35	RPL35	3	28.1	19.217	0.69706	0.62681	0.38524	0.61517	2.2123	0.68353	0.61939	0.75982	3.1344	0.97126	1.4902	1.1561	34987000	8698400	6982100	19306000	25850000	10884000	6695100	8271000	37749000	18017000	7918600	11814000	41208000	17328000	10288000	13592000
F5H109	Apolipoprotein B-100;Apolipoprotein B-48	APOB	8	1.8	11.511	0.075314	0.083185	0.11537	0.334	0.10433	0.11627	0.13871	0.2544	2.0647	0.84097	1.4926	0.69067	109680000	102630000	3084100	3962600	164930000	153930000	5793900	5205500	468310000	373210000	35024000	60078000	143450000	108340000	16878000	18227000
F5H048	Splicing factor 3A subunit 1	SF3A1	7	12.8	44.616	0.737	0.98585	0.49363	0.32117	1.4217	1.0612	0.67525	0.50293	1.7396	1.232	1.384	1.4861	4519700	1430700	1103500	1985500	41706000	13639000	13132000	14935000	82670000	37573000	16715000	28382000	28045000	14995000	5095000	7954900
F5H6K0	Pre-mRNA-splicing factor ATP-dependent RNA helicase DHX15	DHX15	11	16.2	65.08	0.72007	0.84351	0.38189	0.53187	1.2695	1.0116	0.60144	0.70375	1.653	1.2524	1.4163	1.2533	3195000	1064100	821300	1309700	69531000	21924000	20034000	27573000	245320000	99447000	62715000	83156000	79410000	32645000	20341000	26424000
Q9BYG9	Nucleophosmin	NPM1	16	51.4	315.01	0.99107	0.82463	0.3523	0.47388	1.618	0.7966	0.43761	0.55694	1.702	0.90933	1.276	1.1875	4587700000	1252300000	1276900000	2058500000	1366500000	517140000	435470000	413850000	2908700000	1609400000	560890000	738340000	2397200000	1142400000	545000000	709800000
P07355	Annexin A2;Annexin;Putative annexin A2-like protein	ANXA2;ANXA2P2	23	50.1	213.65	0.57777	0.18298	0.35	0.27303	0.73271	0.20606	0.53366	0.51578	1.2696	1.0286	1.4441	1.7569	1491600000	698800000	343540000	449290000	542720000	271890000	202620000	68221000	660320000	357410000	133070000	169840000	864420000	434390000	186630000	243400000
P62750	60S ribosomal protein L23a	RPL23A	4	22.4	9.2769	0.76202	0.69356	0.37821	0.76275	2.1413	0.70812	0.5757	0.812	2.7623	0.91526	1.2578	1.1293	122370000	31063000	22634000	68672000	45508000	19164000	11804000	14540000	19676000	10960000	3903400	4812300	34937000	11080000	10622000	13235000
P18077	60S ribosomal protein L35a	RPL35A	2	18.2	19.372	0.5973	0.48756	0.38222	0.65177	1.8182	0.70252	0.49503	0.6672	3.0134	1.1498	1.3063	1.0324	34437000	10387000	6665500	17384000	10464000	5638000	2942400	1884000	18775000	9266400	3601200	5907400	39052000	17497000	10218000	11337000
P62316	Small nuclear ribonucleoprotein Sm D2	SNRPD2	7	55.1	37.768	0.81337	0.83982	0.50817	0.59671	1.0278	0.90777	0.59878	0.65811	1.3021	1.1065	1.3259	1.8292	747000000	247790000	214260000	284950000	530250000	195190000	155360000	179710000	132280000	60550000	33030000	38700000	156320000	64005000	43576000	48739000
P61313	60S ribosomal protein L15;Ribosomal protein L15	RPL15	4	17.2	11.351	0.68745	0.60623	0.51487	1.0142	1.9047	0.8138	0.49839	0.60535	2.8134	1.1286	1.2312	0.73779	130610000	34457000	25974000	70177000	59453000	24293000	16705000	18455000	144520000	71559000	32034000	40925000	47188000	18136000	16850000	12201000
P35908	Keratin, type II cytoskeletal 2 epidermal	KRT2	68	92.5	181.14	0.15263	0.1508	0.053319	0.19265	0.27064	0.11055	0.050938	0.26049	1.8246	0.841	1.1466	1.4195	11690000000	11023000000	448880000	218150000	33721000000	32693000000	676590000	352310000	66560000000	62830000000	2510300000	1220200000	39436000000	37085000000	1317700000	1032700000
E7ENP4	Small nuclear ribonucleoprotein-associated proteins B and B;Small nuclear ribonucleoprotein-associated protein N	SNRPB;SNRPN	6	15.6	34.41	1.1353	0.73371	0.4773	0.47396	1.5459	1.9074	0.61571	0.63682	1.3431	2.7587	1.2689	1.3092	39043000	12306000	11261000	15476000	110300000	16505000	14693000	79105000	98444000	44960000	21922000	31562000	252180000	118520000	56881000	76772000
F5H5D3	Tubulin alpha-1C chain;Tubulin alpha-1B chain;Tubulin alpha-1A chain;Tubulin alpha-3C/D chain	TUBA1C;TUBA1B;TUBA1A;TUBA3C	12	27.6	108.65	0.35397	0.33354	0.45041	0.32704	0.58674	0.38525	0.45414	0.32338	1.9163	1.1432	1.0809	1.0286	52232000	25845000	10483000	15903000	314310000	183670000	62369000	68271000	220440000	116560000	49132000	54748000	680700000	390700000	131970000	158030000
Q9P0L0	Vesicle-associated membrane protein-associated protein A	VAPA	6	25.3	55.825	0.76677	0.62658	0.41627	0.49158	0.99939	0.55272	0.72284	0.73843	1.2878	0.89167	1.5876	1.4199	77804000	28139000	22099000	27566000	157970000	74388000	45513000	38070000	77368000	34695000	17612000	25060000	15807000	7862500	3297000	4648000
P61978-3	Heterogeneous nuclear ribonucleoprotein K	HNRNPK	21	49.1	323.31	0.78947	0.91525	0.36986	0.43475	1.1406	1.0308	0.48214	0.53936	1.5065	1.1095	1.2406	1.2517	90468000	30611000	23539000	36318000	1676800000	563550000	509250000	603950000	2534600000	1290400000	597140000	647080000	1739400000	841510000	442310000	455600000
Q8TDN6	Ribosome biogenesis protein BRX1 homolog	BRIX1	8	20.1	42.776	0.43538	0.62625	0.33495	0.52317	0.94425	0.64466	0.44125	0.66637	2.1688	1.0069	1.2434	1.2105	6286200	2666800	946300	2673100	73600000	35811000	19636000	18153000	201340000	106260000	46346000	48734000	95273000	30595000	37855000	26823000
F5GWP8		KRT17	41	55.3	38.152	0.31327	0.22018	0.35945	0.41556	0.4871	0.1767	0.39408	0.58368	1.6684	0.80819	1.193	1.4446	6989800000	4876800000	887190000	1225800000	16677000000	12476000000	2316600000	1884200000	23456000000	15001000000	3557000000	4898100000	21680000000	13691000000	3049900000	4939300000
Q9NY12	H/ACA ribonucleoprotein complex subunit 1	GAR1	4	16.1	8.6211	0.28273	0.15645	0.74828	0.67406	0.54386	0.15998	0.93979	0.69744	1.5894	1.084	1.2027	1.0858	40393000	23158000	6366400	10869000	71810000	53773000	7654000	10383000	53082000	17803000	17073000	18207000	54502000	20820000	17711000	15971000
Q9BQG0	Myb-binding protein 1A	MYBBP1A	14	10.9	45.601	0.84273	0.64929	0.29797	0.54891	1.6073	0.75989	0.37714	0.62274	1.7726	1.2586	1.3242	1.1349	23207000	6710900	5824700	10672000	50310000	20888000	13343000	16079000	94056000	47724000	18537000	27795000	92964000	41694000	24843000	26427000
E9PPJ0	Splicing factor 3B subunit 2	SF3B2	6	6.7	14.293	0.71805	1.0844	0.40369	0.2871	0.9797	1.1527	0.6346	0.5956	1.232	1.216	1.4511	2.097	1211400	443270	374390	393760	35685000	11843000	11793000	12049000	44498000	19967000	8337200	16194000	3562900	2069900	485400	1007600
Q59F66	Probable ATP-dependent RNA helicase DDX17	DDX17	18	23.6	190.44	0.89803	0.85593	0.44123	0.58425	1.6065	0.96701	0.58516	0.64087	1.575	1.1328	1.3234	1.1077	198270000	52357000	55325000	90583000	509640000	174250000	156410000	178980000	1915600000	912630000	440500000	562520000	1267400000	563700000	336710000	367020000
P04259	Keratin, type II cytoskeletal 6B	KRT6B	51	66.8	19.581	0.165	0.12447	0.097033	0.11601	0.28426	0.094649	0.10631	0.16385	1.8421	0.90451	1.1907	1.4822	6540500000	5289400000	578940000	672220000	30164000000	27181000000	1541800000	1441000000	24752000000	22026000000	1534100000	1191900000	17166000000	15676000000	646360000	843290000
E7ETL9	Probable ATP-dependent RNA helicase DDX5	DDX5	16	22.6	39.895	0.85124	0.88765	0.44317	0.61139	1.4848	0.97919	0.5703	0.67519	1.7026	1.1046	1.3555	1.1224	178650000	45855000	49898000	82895000	328210000	114200000	101430000	112590000	2411000000	1169100000	540630000	701220000	1693700000	738700000	449330000	505620000
Q15393	Splicing factor 3B subunit 3	SF3B3	17	16.8	111.77	0.58085	0.79811	0.52317	0.46395	0.76917	0.94246	0.68254	0.65327	1.3721	1.0566	1.3711	1.5495	23518000	8188400	7367400	7962200	260580000	90202000	79734000	90644000	486000000	217040000	111650000	157310000	243890000	99386000	79063000	65440000
P52272-2	Heterogeneous nuclear ribonucleoprotein M	HNRNPM	34	53.7	323.31	0.9448	0.79004	0.45239	0.5222	1.4798	0.85337	0.51197	0.64967	1.5593	1.025	1.1443	1.2125	269010000	78202000	77703000	113110000	373010000	134020000	118690000	120300000	2705000000	1370800000	624880000	709350000	4255400000	2411900000	973350000	870230000
Q9NR30	Nucleolar RNA helicase 2	DDX21	19	26.9	107.43	0.79856	0.68017	0.39696	0.70032	1.8345	0.91386	0.47954	0.69345	2.3484	1.2136	1.2503	1.0407	1969100	502860	553320	912930	153430000	55903000	43057000	54474000	389650000	193700000	85488000	110460000	281670000	121350000	76066000	84254000
P04264	Keratin, type II cytoskeletal 1	KRT1	72	74.7	19.659	0.02845	0.0612	0.019715	0.039493	0.045614	0.047647	0.021106	0.049084	1.8421	0.9237	1.1466	1.1097	45716000000	44044000000	614520000	1057300000	98696000000	92278000000	1733900000	4684300000	132070000000	117110000000	3838600000	11118000000	98207000000	87806000000	3165800000	7235600000
P05783	Keratin, type I cytoskeletal 18	KRT18	34	69.8	323.31	0.63969	0.69362	0.42609	0.34115	1.1514	0.60756	0.51447	0.57923	1.8063	0.83896	1.2354	1.4178	4310900000	3268000000	452450000	590480000	9082100000	6237300000	1569600000	1275300000	11185000000	7557800000	1681500000	1946000000	10059000000	6845700000	1388200000	1825200000
E9PHJ7	Pre-mRNA-processing factor 40 homolog A	PRPF40A	3	4.1	7.2558	0.61641	0.60527	0.61004	0.89538	0.57429	0.80218	0.69873	1.2159	1.4817	0.86788	1.1854	2.1992	2416800	1009100	489850	917830	3836000	1544100	1176800	1115100	24318000	10436000	6754900	7127000	32981000	11895000	7445500	13641000
O76021	Ribosomal L1 domain-containing protein 1	RSL1D1	8	19.2	61.823	0.96019	0.76118	0.27673	0.51591	2.8054	0.62558	0.36646	0.54979	2.922	0.82185	1.2674	0.94865	16265000	4491700	3702000	8071800	12529000	5830900	3154200	3543600	181940000	101970000	31734000	48234000	167620000	76449000	40889000	50282000
P05109	Protein S100-A8;Protein S100-A8, N-terminally processed	S100A8	5	45.2	11.892	0.012923	0.050201	0.14505	0.23586	0.01051	0.10813	0.23586	0.15948	0.81324	2.8183	1.2389	0.69755	280180000	272520000	3848500	3803400	235850000	221700000	4695900	9453900	84079000	68355000	10492000	5232400	50239000	41915000	5461700	2862300
P18583-6	Protein SON	SON	16	10.3	149.09	0.62987	0.89768	0.42363	0.46534	1.1589	0.78521	0.51334	0.49543	1.6259	0.88137	1.1933	1.1889	508950000	191010000	129190000	188750000	542160000	202700000	184250000	155210000	1110600000	540050000	255360000	315160000	1122800000	580410000	243930000	298480000
Q9UMS4	Pre-mRNA-processing factor 19	PRPF19	7	17.9	54.098	0.8637	0.82139	0.48396	0.53553	1.019	0.91085	0.63752	0.64973	1.6919	1.085	1.4015	1.1457	36796000	13127000	10098000	13571000	537060000	197180000	152950000	186930000	1055900000	107290000	869370000	79227000	828930000	138770000	614190000	75978000
P14866	Heterogeneous nuclear ribonucleoprotein L	HNRNPL	14	28.9	167.61	0.78265	0.91105	0.4644	0.54826	1.3103	0.96239	0.54563	0.57056	1.7518	1.0682	1.1523	1.1464	106000000	35016000	27645000	43343000	704850000	224730000	208720000	271410000	805220000	381750000	179590000	243880000	544440000	253420000	134580000	156430000
Q15149-4	Plectin	PLEC	74	18.7	303.18	0.6513	0.82941	0.56316	0.55692	0.93197	0.67243	0.64253	0.74516	1.6393	0.96384	1.0862	1.3531	208390000	119810000	24567000	64012000	823050000	408090000	185960000	229000000	2031700000	805740000	632920000	593090000	722950000	316720000	195360000	210860000
A8MW45			15	27	6.008	0.5684	0.16035	0.18633	0.33422	1.0333	0.15675	0.20737	0.47332	1.728	0.78129	1.2012	1.4511	2954800000	2111600000	290820000	552340000	8869600000	7088500000	934620000	846470000	12904000000	10652000000	986310000	1265600000	8569700000	6081100000	995370000	1493300000
B4DE78	14-3-3 protein gamma;14-3-3 protein gamma, N-terminally processed	YWHAG	3	12.6	-2	0.1648	0.19668	0.15102	0.51209	0.72845	0.21646	0.28524	0.36404	3.7924	0.9852	1.2663	0.71089	7593300	3718500	796320	3078500	6937200	4730100	1018100	1189100	22985000	15405000	2586400	4994200	16884000	11364000	3291800	2227900
F5GWQ7	TATA-binding protein-associated factor 2N	TAF15	3	7.1	2.471	0.83197	0.95236	0.50922	0.63391	1.4451	0.98387	0.6525	0.60347	1.7594	0.9779	1.3577	1.0512	163950000	54053000	40830000	69067000	398230000	127890000	134020000	136320000	140040000	68573000	32291000	39179000	209520000	89608000	57034000	62874000
B4DR70	RNA-binding protein FUS	FUS	5	14.5	83.575	0.832	0.94243	0.42617	0.54607	1.5771	0.9843	0.51618	0.54056	1.9259	1.0563	1.2026	0.99333	218350000	67498000	55748000	95107000	550070000	176460000	186020000	187590000	391950000	189670000	94403000	107880000	452380000	197690000	133820000	120870000
Q15233	Non-POU domain-containing octamer-binding protein	NONO	25	48	230.97	0.84141	1.0086	0.44994	0.5508	1.3776	0.94164	0.55781	0.61633	1.7118	0.96199	1.2443	1.0722	66343000	20219000	18926000	27197000	1544800000	501740000	508840000	534230000	1514600000	718960000	335520000	460080000	1673100000	732060000	442080000	498950000
O60506-4	Heterogeneous nuclear ribonucleoprotein Q	SYNCRIP	9	15.9	22.806	1.0431	0.97846	0.56665	0.59785	1.5693	1.2108	0.53771	0.62256	1.7071	1.3254	0.99503	1.0237	147400000	8180000	73728000	65491000	22641000	7460400	8470800	6709400	403620000	191300000	96637000	115690000	522620000	234980000	139690000	147940000
P11387	DNA topoisomerase 1	TOP1	26	27.8	323.31	0.62454	1.0089	0.67298	0.61411	1.0839	1.0425	0.82683	0.77998	1.8169	1.0358	1.268	1.2334	128440000	42629000	35067000	50743000	1206800000	383460000	407170000	416170000	1002600000	342880000	244790000	414910000	1243100000	504480000	308980000	429660000
P07305	Histone H1.0;Histone H1.0, N-terminally processed	H1F0	11	35.6	144.21	0.81093	0.60102	0.67615	0.74171	0.71945	0.58539	1.0546	1.0841	0.97088	1.0152	1.5472	1.3784	6541500000	2588800000	2016900000	1935800000	1229400000	564830000	340680000	323880000	1432600000	513540000	371980000	547050000	1028100000	358860000	274040000	395150000
Q9Y3B4	Splicing factor 3B subunit 6	SF3B6	3	21.6	8.4965	1.1055	2.0721	1.1449	0.55339	1.2513	1.1417	0.7745	1.009	1.0863	0.55064	0.65742	1.8233	19469000	6317000	5527900	7624000	14378000	2338100	9010000	3030400	24124000	8391800	9757200	5975400	10777000	4081900	2381000	4313900
P23246	Splicing factor, proline- and glutamine-rich	SFPQ	31	39.5	223.89	1.0529	1.0638	0.45151	0.59772	1.5923	0.99197	0.52612	0.61927	1.5396	0.92782	1.2147	1.034	67618000	17700000	18047000	31870000	1521300000	499940000	515270000	506040000	1297900000	557670000	269020000	471250000	2416100000	1184900000	540660000	690550000
P52597	Heterogeneous nuclear ribonucleoprotein F;Heterogeneous nuclear ribonucleoprotein F, N-terminally processed	HNRNPF	12	35.9	192.92	1.1248	1.2099	0.57534	0.63084	1.7941	1.0947	0.58846	0.61366	1.5911	0.94838	1.0309	0.89639	51742000	14446000	16031000	21266000	926540000	287020000	346860000	292660000	1081200000	511000000	282400000	287840000	977850000	425410000	283970000	268480000
G8JLB6	Heterogeneous nuclear ribonucleoprotein H;Heterogeneous nuclear ribonucleoprotein H, N-terminally processed	HNRNPH1	13	34.3	323.31	0.85433	1.1187	0.59973	0.65602	1.3712	1.0016	0.59944	0.60168	1.545	0.88658	1.0143	0.94861	194010000	59155000	55607000	79244000	2354800000	777320000	880760000	696670000	2413100000	1122100000	610890000	680120000	2252000000	998870000	632340000	620770000
P14618-2	Pyruvate kinase PKM	PKM	10	19.6	24.984	0.24517	0.27125	0.28938	0.1163	0.41255	0.1906	0.43395	0.25279	1.3132	0.6756	3.1658	1.0487	79156000	49708000	12202000	17245000	89156000	61012000	14256000	13887000	112680000	64117000	22140000	26420000	93659000	60754000	15111000	17794000
P68871	Hemoglobin subunit beta;LVV-hemorphin-7;Spinorphin;Hemoglobin subunit delta	HBB;HBD	5	42.2	31.722	0.2021	0.09123	0.31683	0.21765	1.1104	0.22968	0.13227	0.24088	7.6844	1.3054	0.84447	0.51823	130460000	73485000	5624200	51348000	50822000	40624000	4311700	5886100	121980000	87175000	19978000	14829000	121050000	97646000	17444000	5961000
P01040	Cystatin-A;Cystatin-A, N-terminally processed	CSTA	8	84.7	20.534	0.089912	0.20256	0.21812	0.068236	0.1132	0.098168	0.61237	0.14658	0.96029	0.55354	1.4784	2.1481	133880000	131650000	1038400	1191200	163470000	156960000	2884200	3620700	39197000	23967000	4345700	10884000	10900000	8662700	281370	1956100
E7ETY2	Treacle protein	TCOF1	8	6.2	142.14	0.55193	0.91208	0.68593	0.82226	1.1067	0.737	0.652	0.64263	2.0737	0.83267	0.93877	0.91977	197940000	71185000	43118000	83639000	220240000	79548000	82749000	57940000	241270000	101820000	70291000	69159000	561620000	220110000	180040000	161460000
P06733	Alpha-enolase	ENO1	13	30.6	76.72	0.1941	0.21516	0.21446	0.17768	0.30103	0.22307	0.24842	0.11679	1.5509	0.81438	1.2283	0.64365	22664000	15987000	2608000	4069100	75044000	51978000	10242000	12825000	94618000	76447000	11167000	7004000	208490000	170750000	22461000	15280000
P06576	ATP synthase subunit beta, mitochondrial;ATP synthase subunit beta	ATP5B	10	26.3	38.67	0.84836	0.77269	0.45439	0.42443	0.72924	0.48005	0.89481	0.67763	0.84351	0.75194	1.9519	1.4671	8399500	2517900	4252100	1629400	61889000	25178000	22112000	14598000	77983000	33695000	16992000	27296000	1033900000	971710000	24131000	38065000
P01700	Ig lambda chain V-I region HA;Ig lambda chain V-II region WIN;Ig lambda chain V-II region MGC		5	23.2	11.877	0.021514	0.09371	0.19143	0.02221	0.020965	0.25514	0.017325	0.0082921	0.80379	2.7227	0.090505	0.37334	1169300000	1156900000	6718300	5731400	184780000	162370000	7158400	15247000	103070000	91832000	9702200	1539300	82079000	80012000	1271100	795690
P01623	Ig kappa chain V-III region WOL;Ig kappa chain V-III region HAH;Ig kappa chain V-III region SIE;Ig kappa chain V-III region GOL;Ig kappa chain V-III region HIC		7	56.9	191.05	0.079378	0.00062074	0.050663	0.043826	0.062291	0.0020723	0.028649	0.046496	0.52985	3.3385	0.71202	0.96751	412440000	401690000	4381600	6363100	738480000	737250000	404600	819420	1298800000	1265600000	19491000	13694000	2107500000	2061600000	27611000	18366000
P69905	Hemoglobin subunit alpha	HBA1	4	34.5	22.318	0.078546	0.31782	0.18658	0.12403	0.14214	0.082438	0.13924	0.095458	1.8097	0.30759	0.67136	0.82417	111140000	94154000	6194700	10795000	134150000	116180000	13930000	4042500	348020000	274800000	42609000	30615000	554100000	474040000	46708000	33356000
P15924	Desmoplakin	DSP	75	28	323.31	0.12323	0.18056	0.18548	0.11673	0.33711	0.10053	0.20195	0.10523	1.8677	0.29925	0.82074	0.93189	315360000	257880000	19561000	37915000	827510000	623880000	106800000	96827000	536350000	394210000	84644000	57501000	2273600000	1758000000	220970000	294550000
P0CG05	Ig lambda-2 chain C regions	IGLC2	6	67	53.734	0.050184	0.055188	0.14812	0.14445	0.033586	0.19693	0.084509	0.078212	0.34297	1.7327	0.50437	0.55838	4728600000	4617700000	93747000	17109000	4836200000	4724300000	77425000	34407000	4497500000	3904600000	550730000	42191000	6647100000	4760500000	1778800000	107750000
P0CG06	Ig lambda-3 chain C regions	IGLC3	6	63.2	323.31	0.050184	0.055188	0.14137	0.14925	0.033586	0.19693	0.071567	0.084889	0.34297	1.7327	0.50152	0.5169	4728600000	4617700000	93747000	17109000	4836200000	4724300000	77425000	34407000	4465600000	3878500000	549040000	38092000	6633500000	4747900000	1778500000	107080000
P04075	Fructose-bisphosphate aldolase A	ALDOA	8	29.4	105.11	0.069627	0.28371	0.7709	0.37824	1.505	0.21331	0.51993	0.15124	20.786	0.75188	0.43414	0.48842	23901000	10783000	1036200	12083000	14964000	10692000	2369900	1902800	89479000	32235000	39286000	17958000	199590000	129180000	46891000	23523000
P14923	Junction plakoglobin	JUP	16	25.9	24.867	0.027033	0.11212	0.20526	0.23963	0.080958	0.080754	0.38275	0.22059	2.2765	0.90087	1.4168	0.83366	75177000	68071000	2127900	4977500	181360000	152040000	17128000	12192000	490370000	220020000	80591000	189760000	788580000	379080000	141790000	267710000
Q5UIP0-2	Telomere-associated protein RIF1	RIF1	2	0.9	3.1419		1.6885		4.3851		1.3585		4.8115		0.45968		1.0972					11312000	2737400	5149800	3424900					45333000	1515300	14182000	29635000
B4DJP7	Small nuclear ribonucleoprotein Sm D3	SNRPD3	3	21.7	15.583	0.62531	0.95089	0.4344	0.47246	0.67924	1.0378	0.63566	0.58552	1.0863	1.0098	1.4596	1.2734	10940000	3613100	2957500	4369200	32683000	11444000	11758000	9480700	91031000	44879000	17375000	28778000	83490000	39685000	19008000	24797000
O43707	Alpha-actinin-4	ACTN4	12	15.6	97.9	0.39222	0.80213	0.71518	0.3156	0.59117	0.85182	0.88514	0.39001	1.2863	1.0157	1.4148	1.4061	2924800	1447000	574870	902900	53860000	20937000	16680000	16242000	499230000	111060000	179090000	209080000	348770000	115150000	123780000	109850000
F5GX62	Ras-related protein Rap-1b;Ras-related protein Rap-1A;Ras-related protein Rap-1b-like protein	RAP1B;RAP1A	2	16.5	14.937	0.26355	0.23768	0.40903	0.26994	0.32265	0.28914	0.49603	0.35782	1.3305	1.0526	1.2834	1.3013	64368000	39554000	11534000	13280000	32742000	20698000	5937900	6106000	39429000	20611000	8630900	10188000	16669000	9893100	2874900	3901400
E7EUB4	Cell division cycle 5-like protein	CDC5L	14	19.4	38.76	0.71287	0.85124	0.42584	0.36197	1.0692	0.9667	0.61628	0.5856	1.4998	1.2535	1.4685	1.3488	1814900	901800	361990	551070	56172000	21361000	15931000	18879000	109150000	50643000	24070000	34437000	56814000	28770000	11802000	16243000
Q13151	Heterogeneous nuclear ribonucleoprotein A0	HNRNPA0	9	26.2	96.485	1.0836	0.93879	0.47068	0.51456	1.5086	1.2862	0.58048	0.59101	1.3951	1.2821	1.281	1.1834	656380000	183630000	195650000	277100000	18184000	6280000	5678200	6225900	280420000	134830000	67026000	78570000	331000000	148410000	81894000	100690000
Q96A72	Protein mago nashi homolog 2	MAGOHB	4	23	31.668	0.9424	0.90144	0.43049	0.49317	1.2985	1.0285	0.53247	0.64949	1.2939	1.0532	1.2166	1.3281	33157000	10549000	10684000	11924000	85329000	27446000	28806000	29077000	85473000	42386000	19651000	23437000	110090000	50449000	24664000	34972000
Q15717	ELAV-like protein 1	ELAVL1	8	26.1	50.016	0.9788	0.85142	0.50387	0.5866	1.4475	0.71893	0.56322	0.68008	1.4902	0.8651	1.2044	1.14	392520000	103590000	121580000	167340000	22982000	8474800	7514000	6993600	250330000	119820000	58258000	72250000	291910000	125660000	73817000	92439000
O75533	Splicing factor 3B subunit 1	SF3B1	16	16.4	94.719	0.99462	0.89595	0.48039	0.54472	1.1971	1.0613	0.70421	0.7122	1.2413	1.169	1.4101	1.3126	4947500	1725800	1335300	1886400	99449000	31608000	30423000	37418000	221340000	98832000	49304000	73207000	90582000	40497000	19610000	30475000
P61326	Protein mago nashi homolog	MAGOH;MAGOHB	4	22.6	2.6601	0.9424	0.90144	0.43049	0.49317	1.2985	1.0285	0.5395	0.64949	1.2939	1.0532	1.261	1.3281	33157000	10549000	10684000	11924000	85329000	27446000	28806000	29077000	73613000	37247000	16274000	20092000	96072000	44413000	20498000	31161000
D6R9P3	Heterogeneous nuclear ribonucleoprotein A/B	HNRNPAB	6	21.1	76.831	0.9681	1.0291	0.38174	0.49002	1.4939	1.1647	0.50871	0.56849	1.4336	1.134	1.4122	1.1219	151590000	41354000	47693000	62545000	160000000	47764000	55340000	56892000	323050000	209920000	51196000	61935000	69744000	27523000	20383000	21837000
Q00839	Heterogeneous nuclear ribonucleoprotein U	HNRNPU	37	35.2	323.31	0.79673	1.0211	0.4256	0.49232	1.184	1.178	0.58059	0.62508	1.353	1.1825	1.3422	1.2636	554380000	164670000	170580000	219130000	2484300000	776580000	777500000	930220000	3725500000	1748000000	858710000	1118800000	3654900000	1629900000	941110000	1083800000
Q9Y3Y2-4	Chromatin target of PRMT1 protein	CHTOP	6	31.7	71.486	1.0199	1.0455	0.4345	0.50559	1.2468	0.97295	0.53416	0.63076	1.3293	0.88157	1.221	1.3042	260640000	82210000	76635000	101790000	183730000	60033000	67225000	56471000	154740000	76671000	35431000	42634000	37562000	16465000	8879200	12218000
P16401	Histone H1.5	HIST1H1B	19	47.8	88.574	0.74772	0.74204	0.47445	0.55468	1.0756	0.78856	0.59921	0.7026	1.4221	1.048	1.3281	1.2647	9386800000	3348000000	2655800000	3382900000	2992400000	1232000000	893020000	867420000	1038300000	483670000	253820000	300770000	552680000	255850000	129590000	167250000
E7ET98	KH domain-containing, RNA-binding, signal transduction-associated protein 1	KHDRBS1	3	6	9.7387	0.70058	0.76497	0.41373	0.49014	0.99152	0.82377	0.50575	0.61653	1.4569	1.1341	1.2325	1.2083	2895300	1169500	840520	885300	55274000	20706000	16063000	18505000	64380000	32365000	13562000	18454000	77817000	36911000	18842000	22063000
P16403	Histone H1.2;Histone H1.3	HIST1H1C;HIST1H1D	30	58.2	323.31	0.75076	0.78071	0.46931	0.49772	1.0254	0.82201	0.55845	0.60723	1.2845	1.035	1.1838	1.2672	45970000000	15412000000	14177000000	16381000000	10442000000	4141700000	3107900000	3192800000	15364000000	7396800000	3706900000	4260600000	15636000000	6648500000	4251600000	4736300000
P38919	Eukaryotic initiation factor 4A-III;Eukaryotic initiation factor 4A-III, N-terminally processed	EIF4A3	16	39.9	231.93	0.97217	0.89971	0.419	0.49017	1.3642	0.99267	0.52473	0.59162	1.4032	1.0885	1.2372	1.2473	57372000	17097000	18470000	21805000	1210600000	399890000	401210000	409500000	1814400000	832590000	516680000	465080000	1342100000	644740000	314780000	382590000
Q86V81	THO complex subunit 4	ALYREF	5	13.2	29.193	1.2463	0.9319	0.50519	0.47652	1.4817	0.8574	0.59346	0.54522	1.1945	1.0471	1.193	1.1502	310750000	92410000	94293000	124040000	278140000	101980000	84501000	91663000	584710000	264900000	142750000	177060000	560130000	256530000	136840000	166760000
P51991-2	Heterogeneous nuclear ribonucleoprotein A3	HNRNPA3	16	37.1	9.0908	1.1417	1.0401	0.5145	0.52288	1.5114	1.0982	0.61984	0.56743	1.3262	1.019	1.1962	1.1676	713610000	218090000	200860000	294660000	533470000	173020000	171100000	189350000	1250700000	552380000	321720000	376570000	1257700000	494710000	236470000	526560000
E5RHW4	Erlin-2	ERLIN2	11	31.4	86.931	0.82298	0.69347	0.57129	0.56063	0.77843	0.59808	0.78828	0.77243	0.98102	0.82455	1.4162	1.3868	92531000	37083000	28249000	27199000	423050000	188920000	122450000	111690000	443660000	181370000	100620000	161670000	499290000	202520000	128210000	168550000
O43390	Heterogeneous nuclear ribonucleoprotein R	HNRNPR	13	22.4	105.53	0.9329	1.1072	0.4917	0.57817	1.531	1.1516	0.58486	0.64418	1.4617	1.1492	1.208	1.1668	228410000	33502000	97585000	97321000	120780000	38302000	40992000	41489000	2276100000	1813700000	222840000	239500000	599890000	318800000	127770000	153320000
P22626	Heterogeneous nuclear ribonucleoproteins A2/B1	HNRNPA2B1	28	68.6	323.31	1.0366	1.0316	0.48386	0.53666	1.5216	1.0333	0.57811	0.60779	1.4602	1.0389	1.1875	1.1035	5494000000	1553700000	1734700000	2205600000	2062300000	657470000	717790000	687040000	5136000000	2410600000	1239300000	1486200000	4468300000	2021100000	1133400000	1313800000
P51991	Heterogeneous nuclear ribonucleoprotein A3	HNRNPA3	18	39.7	323.31	1.1417	1.0401	0.46604	0.50372	1.4698	1.0982	0.61284	0.58936	1.3262	1.019	1.2477	1.1702	705980000	209680000	198170000	298130000	784060000	254230000	259230000	270610000	1457000000	684400000	353270000	419360000	1183700000	457410000	222380000	503930000
F8VZX2	Poly(rC)-binding protein 2	PCBP2	4	16.2	10.79	1.0974	0.71762	0.68721	0.42284	1.3735	0.69041	0.6459	0.42978	1.2872	1.0295	0.96969	0.97421	149830000	41033000	50117000	58682000	11383000	4955800	3329700	3097600	88176000	37769000	25139000	25268000	58901000	31305000	14644000	12952000
P07900	Heat shock protein HSP 90-alpha	HSP90AA1	11	15.7	12.188	0.32142	0.40932	0.17375	0.24492	0.57153	0.3911	0.19294	0.31935	1.4426	0.89971	1.3364	1.1383	39844000	22696000	6519200	10629000	147550000	59789000	26082000	61678000	196860000	127680000	29871000	39309000	356030000	213920000	63633000	78484000
O60812	Heterogeneous nuclear ribonucleoprotein C-like 1	HNRNPCL1	9	23.5	2.4733	1.1149	1.0718	0.43914	0.44799	1.3825	0.9673	0.55175	0.56926	1.1923	1.0297	1.229	1.1579	417080000	119970000	134730000	162380000	117050000	38950000	38645000	39455000	1306300000	644320000	294720000	367270000	992810000	467220000	235250000	290340000
G3V4C1	Heterogeneous nuclear ribonucleoproteins C1/C2	HNRNPC	22	59.9	236.36	1.0867	1.084	0.43914	0.44586	1.3293	1.0617	0.5302	0.54639	1.2069	1.0137	1.1802	1.1521	2442800000	710060000	780500000	952230000	654390000	210820000	214340000	229240000	3793000000	1930500000	850330000	1012100000	2803500000	1354000000	660780000	788740000
P08670	Vimentin	VIM	53	83	323.31	0.70646	0.57393	0.5803	0.61698	1.0022	0.47043	0.72649	0.75134	1.4211	0.82819	1.2408	1.2235	4403600000	1850400000	1026300000	1526900000	24990000000	13169000000	6432800000	5388300000	15932000000	7164800000	4134600000	4633100000	13409000000	6316000000	3151800000	3941100000
P10412	Histone H1.4	HIST1H1E	28	57.5	116.68	0.81883	0.8016	0.44919	0.50801	1.0562	0.80418	0.5672	0.60878	1.2405	0.91896	1.1699	1.2348	35626000000	11598000000	11324000000	12703000000	8011100000	3166000000	2372700000	2472300000	13095000000	6206900000	3212000000	3675700000	14779000000	6191400000	4080900000	4507200000
O75477	Erlin-1	ERLIN1	11	30.9	62.971	0.77787	0.6966	0.55518	0.54372	0.78457	0.5355	0.74123	0.66554	1.0023	0.75309	1.3861	1.3424	61140000	24684000	18423000	18033000	481660000	214070000	143700000	123880000	262180000	110020000	65958000	86196000	483470000	194060000	124940000	164470000
P05141	ADP/ATP translocase 2;ADP/ATP translocase 2, N-terminally processed	SLC25A5	10	31.9	46.466	0.88362	0.90839	0.78623	0.60688	1.1375	0.63768	0.80335	0.78895	1.2767	0.82304	1.0312	1.2736	874550000	292430000	248880000	333240000	319900000	132670000	108000000	79225000	1351500000	528370000	407660000	415430000	687470000	313790000	164120000	209570000
O00422	Histone deacetylase complex subunit SAP18	SAP18	9	34.6	52.88	0.88624	0.83388	0.45953	0.53065	1.1818	0.84897	0.62124	0.7229	1.3828	1.0735	1.331	1.3203	112530000	33700000	34812000	44015000	347950000	124370000	107630000	115950000	7690400	3793800	1665900	2230600	1347300	586200	323560	437540
P98179	RNA-binding protein 3	RBM3	4	45.9	99.865	1.1394	1.0799	0.40124	0.52603	1.5662	1.2364	0.60549	0.57989	1.2881	1.0994	1.2407	1.1198	6770600	1882100	2313900	2574600	30644000	8714300	10124000	11805000	103560000	51809000	22707000	29039000	76126000	31632000	21252000	23242000
P12236	ADP/ATP translocase 3;ADP/ATP translocase 3, N-terminally processed;ADP/ATP translocase 1	SLC25A6;SLC25A4	9	28.5	9.2696	0.88362	0.90521	0.73674	0.5793	1.1119	0.57759	0.75024	0.76523	1.2114	0.77884	1.1057	1.2857	833810000	278450000	243920000	311440000	291780000	120400000	100370000	71009000	1446300000	569310000	437160000	439810000	657090000	289990000	179660000	187450000
Q14103-3	Heterogeneous nuclear ribonucleoprotein D0	HNRNPD	11	30.7	137.42	0.59387	1.186	0.4672	0.48395	0.745	1.2595	0.54959	0.56726	1.2674	1.0919	1.234	1.2609	56241000	23791000	14797000	17654000	356810000	101620000	128200000	127000000	824800000	411510000	179700000	233590000	446870000	207320000	120220000	119330000
O14979	Heterogeneous nuclear ribonucleoprotein D-like	HNRNPDL	4	10.7	10.72	0.65322	1.2486	0.58732	0.76205	1.2591	1.4782	0.58857	0.62833	1.3572	1.1467	1.0021	0.88341	26303000	8906700	8013000	9383400	2939700	685020	1051600	1203100	21416000	9394100	5849900	6171700	41896000	17329000	13350000	11217000
O00148	ATP-dependent RNA helicase DDX39A	DDX39A	19	38.9	14.305	0.82695	0.92786	0.46199	0.47909	1.0328	0.89879	0.52922	0.60755	1.2393	0.98395	1.184	1.2129	26858000	9969800	6488000	10401000	607150000	209070000	201540000	196530000	2412300000	1110400000	628870000	673010000	1667600000	763040000	385300000	519220000
F8VXY0	Heterogeneous nuclear ribonucleoprotein A1;Heterogeneous nuclear ribonucleoprotein A1, N-terminally processed;Heterogeneous nuclear ribonucleoprotein A1-like 2	HNRNPA1;HNRNPA1L2	20	56.2	323.31	1.0145	0.96582	0.47373	0.50569	1.4336	0.97226	0.54722	0.56883	1.3326	0.97503	1.1659	1.0733	4029000000	1134800000	1259100000	1635100000	1912400000	616380000	645090000	650980000	3898000000	1837900000	971800000	1088400000	3823100000	1709100000	939880000	1174100000
F8VQ10	Spliceosome RNA helicase DDX39B	DDX39B;hCG_2005638	21	42	148.18	0.82695	0.99172	0.47603	0.49825	1.0328	0.88162	0.54053	0.60659	1.2393	0.89187	1.184	1.2276	26858000	9969800	6488000	10401000	823640000	288930000	274270000	260440000	2565700000	1193100000	663790000	708780000	1921500000	884840000	447720000	588970000
P82979	SAP domain-containing ribonucleoprotein	SARNP	10	47.6	114.62	1.3144	1.1531	0.43967	0.54395	1.479	1.0912	0.58085	0.5988	1.136	0.89413	1.1512	1.117	381800000	101950000	118410000	161440000	40964000	9920100	14229000	16815000	1167200000	713320000	272370000	181500000	212380000	81901000	60080000	70396000
Q5JP53	Tubulin beta chain;Tubulin beta-3 chain	TUBB;TUBB3	14	34	6.2142	0.37852	0.37194	0.29514	0.215	0.51012	0.40455	0.27275	0.36103	1.363	1.061	1.0732	0.99069	128920000	62992000	27399000	38533000	490690000	275100000	116850000	98742000	138930000	68378000	26582000	43974000	413880000	204580000	139200000	70101000
P68371	Tubulin beta-4B chain;Tubulin beta-4A chain	TUBB4B;TUBB4A	15	33.9	131.58	0.37852	0.39707	0.28845	0.22749	0.51012	0.38858	0.27275	0.5369	1.363	1.021	1.0732	0.98874	112170000	55479000	23649000	33047000	466200000	261460000	111470000	93264000	106550000	52473000	17221000	36853000	415300000	212410000	131740000	71153000
Q08211	ATP-dependent RNA helicase A	DHX9	32	24.8	321.68	0.85775	0.95864	0.49761	0.62759	1.2043	1.0532	0.5686	0.64782	1.445	1.0931	1.1853	1.0312	81128000	29212000	22316000	29600000	655280000	206970000	217150000	231160000	1545000000	718350000	380140000	446480000	1255600000	572590000	330370000	352640000
F5H740	Voltage-dependent anion-selective channel protein 3	VDAC3	3	14.4	24.473	0.8211	0.30441	0.72542	0.65842	0.63701	0.2955	0.78993	0.65636	1.0838	1.0328	1.1702	1.1112	12528000	4606400	3896500	4025100	6429700	3975800	1142300	1311600	74298000	28004000	21953000	24341000	42678000	15016000	12310000	15352000
A8MXP9	Matrin-3	MATR3	30	37.9	323.31	1.1124	1.2066	0.44211	0.58361	1.6761	1.0423	0.5548	0.68965	1.3163	0.92509	1.1991	1.246	176010000	44155000	55184000	76669000	956750000	290750000	342370000	323640000	1629900000	773720000	402170000	454030000	1143000000	516210000	293510000	333320000
Q02413	Desmoglein-1	DSG1	15	21.9	87.095	0.61609	1.0338	0.1532	0.17697	0.30971	0.099088	0.13589	0.18871	0.5436	0.17751	0.95366	1.3622	117760000	77374000	25542000	14840000	305670000	225900000	64988000	14781000	1443300000	503060000	80068000	860130000	1952700000	526100000	141590000	1285000000
Q9NWH9	SAFB-like transcription modulator	SLTM	8	9.1	51.173	1.5215	0.92576	0.44989	0.50172	2.245	0.83823	0.57067	0.58843	1.4755	0.94679	1.2264	1.202	3683200	638180	1216500	1828500	49283000	17583000	17311000	14390000	60798000	30809000	13016000	16973000	47152000	23904000	11169000	12079000
P38159	RNA-binding motif protein, X chromosome;RNA-binding motif protein, X chromosome, N-terminally processed	RBMX	34	61.6	300.39	0.78873	0.94	0.39344	0.48265	1.2575	0.87582	0.48311	0.56681	1.4248	0.91311	1.2353	1.1168	347240000	120910000	88359000	137960000	6105200000	2053600000	2011800000	2039900000	2364100000	1190700000	546090000	627360000	2413000000	1185000000	582000000	645980000
B4E2V5	Erythrocyte band 7 integral membrane protein	STOM	3	13.5	13.572	0.45924	0.36951	0.636	0.42537	0.45012	0.2923	0.73935	0.61542	0.8087	0.79105	1.2466	1.3334	49057000	24546000	13912000	10599000	30740000	17799000	7120700	5820700	82206000	31793000	26739000	23675000	2018900	918930	456580	643330
Q5VTE0	Putative elongation factor 1-alpha-like 3;Elongation factor 1-alpha 1;Elongation factor 1-alpha 2	EEF1A1P5;EEF1A1;EEF1A2	8	18.4	46.049	0.33122	0.44222	0.25504	0.10495	0.51093	0.31496	0.32507	0.12239	1.4806	0.73692	1.049	0.97373	219750000	111530000	43032000	65188000	728080000	404830000	179330000	143920000	220200000	132130000	36732000	51341000	648880000	440880000	107290000	100700000
F5GY37	Prohibitin-2	PHB2	13	53.2	79.067	0.97472	0.80322	0.66967	0.56939	0.87128	0.49556	0.72783	0.66074	0.96021	0.59874	1.1302	1.1826	411960000	148690000	137950000	125320000	19706000	8554600	6372100	4779500	405470000	178800000	106470000	120210000	201820000	92869000	51896000	57053000
Q96E39	RNA binding motif protein, X-linked-like-1	RBMXL1	29	53.8	13.046	0.81422	0.94	0.41188	0.48265	1.2991	0.91366	0.47184	0.55902	1.4566	0.94149	1.2057	1.1352	251350000	91145000	61640000	98565000	4331500000	1501900000	1477600000	1352000000	1142900000	573480000	273090000	296330000	998120000	475570000	253090000	269460000
P08238	Heat shock protein HSP 90-beta	HSP90AB1	14	19.9	111.85	0.37506	0.39731	0.1582	0.34741	0.48291	0.37969	0.18878	0.41176	1.1828	0.86748	1.2696	1.1824	64427000	33687000	14264000	16476000	190900000	84322000	38241000	68341000	327950000	234170000	43083000	50704000	584070000	382140000	89796000	112130000
Q96PK6	RNA-binding protein 14	RBM14	15	22.3	96.642	0.67581	0.77604	0.45814	0.6077	0.47295	0.60872	0.46205	0.58667	0.90224	0.79905	1.3232	0.93765	21372000	7421200	5421500	8529000	93569000	38201000	28200000	27168000	268140000	123510000	60422000	84203000	541260000	236510000	145470000	159280000
Q1KMD3	Heterogeneous nuclear ribonucleoprotein U-like protein 2	HNRNPUL2	9	12.4	55.436	0.99559	1.2018	0.48806	0.53822	1.3031	1.2653	0.61575	0.69583	1.3487	0.97382	1.0899	1.4055	21323000	4829800	10326000	6167200	198170000	58111000	70400000	69663000	116820000	51693000	28732000	36391000	71599000	28120000	19736000	23743000
P26599	Polypyrimidine tract-binding protein 1	PTBP1	14	29.6	156.75	0.67039	1.2073	0.44063	0.52007	0.79042	1.0266	0.52077	0.58871	1.216	0.88042	1.1364	1.2653	41301000	16345000	11023000	13933000	408690000	118350000	144390000	145940000	411040000	200730000	101880000	108430000	478570000	215670000	126610000	136290000
P63092-3	Guanine nucleotide-binding protein G(s) subunit alpha isoforms short;Guanine nucleotide-binding protein G(s) subunit alpha isoforms XLas;Guanine nucleotide-binding protein G(olf) subunit alpha	GNAS;GNAL	2	7.1	8.1737	0.88243	0.67593	0.61891	0.39087	0.92997	0.54073	0.69308	0.41604	1.1257	0.81186	1.1291	1.127	18134000	5426400	6333400	6374400	21592000	8768400	6524800	6298700	91140000	38836000	23868000	28436000	37115000	18868000	9345300	8901600
C9J406	MICOS complex subunit MIC60	IMMT	22	32.6	160.34	1.2151	1.4674	0.95052	0.62195	1.0664	0.90354	1.0199	0.68448	1.099	0.6537	1.1155	1.2072	8482400	2324100	3233000	2925300	278780000	84300000	115120000	79362000	483830000	165880000	153710000	164240000	350540000	140240000	97397000	112900000
B4E1K7	Stomatin-like protein 2, mitochondrial	STOML2	4	16.7	27.623	0.67419	0.93444	0.7045	1.2026	0.6243	0.71003	0.9566	0.75946	0.95504	0.80488	1.3066	0.6315	38345000	14158000	9397000	14790000	41218000	15809000	14401000	11008000	59000000	25592000	15825000	17582000	18076000	4283900	9885100	3906900
C9JRZ6	MICOS complex subunit MIC19	CHCHD3	7	25.9	59.445	0.99248	1.3522	0.84964	0.51556	0.85499	0.96631	1.0016	0.72576	0.91825	0.58153	1.2392	1.2845	132820000	45959000	41664000	45197000	50788000	12868000	25643000	12277000	173950000	58524000	53835000	61586000	36799000	15976000	8295700	12527000
P31944	Caspase-14;Caspase-14 subunit p17, mature form;Caspase-14 subunit p10, mature form;Caspase-14 subunit p20, intermediate form;Caspase-14 subunit p8, intermediate form	CASP14	11	37.6	40.761	0.029873	0.022948	0.1985	1.0573	0.010979	0.070184	0.1052	0.2919	0.40523	1.0182	0.95666	0.27609	256500000	238840000	15005000	2652100	362930000	329840000	11472000	21619000	23264000	15262000	4777400	3224900	12194000	9156400	2513000	524730
P01625	Ig kappa chain V-IV region Len		2	23.7	95.841	0.25249	0.31159	0.12912	0.1326	0.20443	0.27479	0.11318	0.12355	0.80966	0.88188	0.79946	0.69656	32968000	24078000	4199800	4690200	22186000	14346000	5199100	2640400	50549000	45058000	3209700	2281500	124520000	103720000	9477000	11325000
P06702	Protein S100-A9	S100A9	5	64	192.3	0.11008	0.10656	0.12088	0.2013	0.15435	0.059774	0.21479	0.1289	1.4023	0.38186	1.1492	0.71946	11160000	9823400	1058000	278800	148260000	143860000	4067400	334330	104580000	83981000	9274600	11327000	316470000	260400000	36137000	19932000
P14625	Endoplasmin	HSP90B1	12	15.7	21.44	0.35696	0.44909	0.13972	0.29043	0.25353	0.26467	0.58779	0.50522	0.64844	0.58935	1.0223	1.4866	35218000	19338000	9779000	6100900	65293000	36772000	18359000	10163000	202870000	140240000	30833000	31798000	443860000	265760000	74693000	103410000
A0M8Q6	Ig lambda-7 chain C region	IGLC7	5	58.5	8.5535	0.082581	0.12667	0.20561	0.17516	0.066397	0.26916	0.1287	0.095609	0.38033	1.4485	0.50724	0.55989	1399300000	1202400000	120300000	76604000	525000000	452560000	41872000	30564000	765100000	600250000	134140000	30706000	3460100000	3061300000	307750000	91024000
B9A064	Immunoglobulin lambda-like polypeptide 5;Ig lambda-1 chain C regions	IGLL5;IGLC1	6	31.3	30.233	0.050023	0.026606	0.090036	0.083057	0.028405	0.011474	0.028357	0.072297	0.36369	0.78609	0.64099	0.54862	4593100000	4513100000	70429000	9530800	4605300000	4547800000	43637000	13906000	2740900000	2619700000	98204000	22990000	2967200000	2757900000	146200000	63016000
P06310	Ig kappa chain V-II region RPMI 6410		2	15	4.1235	0.059008	0.10791	0.13793	0.13061	0.046784	0.043782	0.11617	0.079232	0.34462	0.48496	0.69857	0.55291	207290000	199930000	5404400	1953100	331450000	309460000	15865000	6125500	1750800000	1636900000	56478000	57492000	1911100000	1817900000	61213000	31937000
H0YLA9			2	21.7	5.2828	0.059008	0.10791	0.13773	0.13625	0.046784	0.043782	0.10565	0.073168	0.34462	0.48496	0.72408	0.52645	207290000	199930000	5404400	1953100	331450000	309460000	15865000	6125500	1760100000	1644500000	57581000	58053000	1893100000	1801900000	60687000	30540000
P61626	Lysozyme C;Lysozyme	LYZ	6	31.1	19.384	0.022407	0.060142	0.40228	0.37974	0.028125	0.016663	0.20387	0.19493	1.3937	0.55003	0.59098	0.53214	331010000	315500000	11014000	4489500	771490000	762550000	4058500	4882600	50441000	23010000	21505000	5926200	87634000	32817000	49276000	5539700
P01834	Ig kappa chain C region	IGKC	6	80.2	323.31	0.078489	0.077417	0.083704	0.09156	0.081687	0.095721	0.11434	0.047071	0.44927	0.58059	0.72298	0.38787	3810000000	3616400000	152640000	40957000	2222300000	2112600000	96327000	13381000	4330600000	4044000000	235460000	51179000	9685100000	9146200000	460190000	78689000
P48594	Serpin B4	SERPINB4;SERPINB3	9	21.8	11.571	0.091352	0.093336	2.5991	0.20872	0.17607	0.032258	0.11224	0.08679	0.6825	1.2091	0.043184	0.42596	118060000	97660000	15519000	4880200	86130000	71722000	7909100	6499100	28571000	12119000	14770000	1682000	158870000	131390000	20512000	6968900
H0YK52	Ig kappa chain V-II region TEW;Ig kappa chain V-II region Cum;Ig kappa chain V-II region GM607		4	43.1	53.106	0.030041	0.10023	0.13793	0.14213	0.0091664	0.039457	0.09608	0.067568	0.26971	0.48931	0.69857	0.55291	754590000	743110000	8826300	2653900	501490000	478770000	16025000	6695500	2024900000	1892900000	63819000	68179000	2550700000	2413900000	79967000	56887000
F8W7G7	Fibronectin;Anastellin;Ugl-Y1;Ugl-Y2;Ugl-Y3	FN1	9	5.4	34.732	0.044145	0.22614	0.27688	0.1452	0.039863	0.12968	0.13748	0.052866	0.90301	0.62386	0.46055	0.53732	9928500	9812000	92241	24303	37293000	32063000	3334500	1895600	114880000	69961000	34317000	10605000	162110000	139870000	15172000	7073800
P29508	Serpin B3	SERPINB3	13	36.2	212.04	0.091352	0.093336	2.5991	0.17641	0.17607	0.032258	0.11224	0.068381	0.6825	1.2091	0.043184	0.39459	118060000	97660000	15519000	4880200	96794000	82386000	7909100	6499100	32478000	16026000	14770000	1682000	231990000	192380000	32029000	7589400
P0CW22	40S ribosomal protein S17-like;40S ribosomal protein S17	RPS17L;RPS17	3	29.6	129.7		0.44866	0.51517	0.6704		0.64328	0.85046	0.7639		1.4338	1.4879	1.1655					9038800	4602400	2445800	1990600	58419000	24143000	13905000	20371000	111280000	40314000	33174000	37794000
F5GX39	Transmembrane emp24 domain-containing protein 2	TMED2	2	19	11.497	0.83519		0.50264	0.61233	1.0858		0.77022	0.79647	1.4525		1.4689	1.3229	5404300	1808700	1756000	1839700					18500000	8330100	4065700	6104200	20380000	8327800	4555300	7496700
Q9BXP5-5	Serrate RNA effector molecule homolog	SRRT	3	3.3	4.3444		0.94087	0.30779	0.20752		1.3214	0.44975	0.30703		1.4673	1.407	1.459					11115000	3272300	3417600	4425000	13138000	6978000	2443800	3716100	7103200	3945600	1434000	1723600
P08579	U2 small nuclear ribonucleoprotein B	SNRPB2	4	16.4	19.628	0.91564	0.41637	0.4549		0.86791	0.19224	0.68831		0.94787	0.51428	1.3696		163400000	116900000	22841000	23662000	267010000	208180000	43573000	15251000	46832000	21598000	10676000	14558000
Q8N163-2	Cell cycle and apoptosis regulator protein 2	CCAR2	7	8.9	14.703		0.73026	0.57803	0.56315		0.88355	0.72654	0.83893		1.2321	1.2547	1.4551					13274000	5493700	3736500	4043500	83616000	36339000	19199000	28078000	40349000	17030000	9645800	13673000
Q86U42-2	Polyadenylate-binding protein 2	PABPN1	5	15.9	77.992		0.75912	0.50413	0.39734		1.0026	0.67843	0.52196		1.2984	1.3932	1.3891	293730	293730			94572000	31359000	27537000	35676000	261170000	121870000	59180000	80117000	216130000	82723000	37955000	95455000
Q13867	Bleomycin hydrolase	BLMH	6	14.3	12.423		0.077663	0.15505	0.15215		0.07373	0.2207	0.19762		0.94936	1.4234	1.3488					2692800	2486600	78255	127910	15740000	12380000	1413800	1945800	37676000	27773000	3754600	6148700
Q96I24	Far upstream element-binding protein 3	FUBP3	8	17.3	28.808	1.5199		0.44383	0.4624	2.0373		0.55041	0.65029	1.4216		1.2585	1.2602	10719000	2391700	3969200	4357600					187850000	92281000	46534000	49037000	167550000	75718000	39140000	52695000
Q96HS1	Serine/threonine-protein phosphatase PGAM5, mitochondrial	PGAM5	5	17.3	10.502	0.72223		0.59369	0.30836	1.0004		0.78363	0.42323	1.255		1.3404	1.2731	39879000	15457000	10946000	13476000					37354000	18945000	7658600	10751000	14022000	8001200	2462900	3558000
Q5BKZ1	DBIRD complex subunit ZNF326	ZNF326	5	9.8	70.49		1.8039	0.48984	0.54097		1.8682	0.59527	0.61993		1.0357	1.268	1.2983					18757000	3606000	7406400	7744300	128580000	59716000	32048000	36812000	96259000	35051000	34202000	27006000
P25311	Zinc-alpha-2-glycoprotein	AZGP1	3	14.4	8.5465	9.5296	0.10298		0.24081	0.23963	0.074217		0.27597	0.16692	1.4098		1.146	469770000	101850000	360130000	7793100	296990000	174660000	97151000	25176000					11144000	6697400	1947500	2499300
A6NCN2	Putative keratin-87 protein	KRT87P	24	29.2	50.464		0.019	0.11151	0.017432		0.032909	0.070194	0.023293		1.4836	0.57339	1.2487					6259700000	6045900000	85014000	128730000	292270000	228700000	42645000	20923000	15599000000	15286000000	136880000	176340000
Q5QPL9	RNA-binding protein Raly	RALY	14	50.6	56.457	1.1308		0.48036	0.46938	1.3334		0.57024	0.65929	1.2384		1.1826	1.2589	226540000	55937000	73617000	96988000					377960000	180910000	84880000	112160000	219810000	94729000	54345000	70731000
Q12905	Interleukin enhancer-binding factor 2	ILF2	12	32.3	100.83		1.1196	0.44678	0.40108		1.1799	0.59157	0.56345		1.0198	1.2559	1.3764					174410000	52340000	59701000	62371000	1680000000	1136400000	247230000	296280000	181810000	91824000	37014000	52975000
Q8NI36	WD repeat-containing protein 36	WDR36	3	3.2	10.203		0.65954	0.43307	0.59136		0.88479	0.53897	0.73663		1.2119	1.3558	1.2182					13697000	4592700	4780100	4324200	17922000	9435100	3942400	4544600	38104000	14719000	10301000	13084000
Q12906-4	Interleukin enhancer-binding factor 3	ILF3	22	31.8	172.71		1.1291	0.45991	0.52011		1.199	0.58822	0.61989		1.0125	1.2531	1.2102					317700000	96759000	105140000	115800000	722810000	339710000	172230000	210870000	632670000	292710000	152780000	187190000
O00567	Nucleolar protein 56	NOP56	6	13.3	32.524		0.69857	0.46616	0.63692		0.62663	0.61829	0.90874		0.89701	1.3022	1.2448					16303000	6931000	4242700	5129800	220480000	94328000	68665000	57488000	361080000	92608000	63323000	205150000
E7ENU4	Double-stranded RNA-specific adenosine deaminase	ADAR	13	12.1	55.576		1.1022	0.48012	0.46333		1.1472	0.6315	0.67749		1.0554	1.2565	1.2604					69137000	19606000	23469000	26063000	106410000	45403000	32637000	28373000	95372000	40685000	21155000	33532000
Q9Y5S9	RNA-binding protein 8A	RBM8A	2	20.1	60.868	1.0877		0.52867	0.63491	1.4524		0.64142	0.72575	1.3807		1.2133	1.0211	14839000	3861900	4832500	6144700					9647800	3682600	2089800	3875300	24774000	9352200	7531700	7890100
C9JW96	Prohibitin	PHB	10	45.9	63.411	1.0318		0.5773	0.51036	1.0058		0.6797	0.64053	0.87511		1.1818	1.2324	186840000	44118000	48546000	94172000					491140000	210130000	136750000	144260000	228340000	104960000	52446000	70928000
Q9HAV0	Guanine nucleotide-binding protein subunit beta-4;Guanine nucleotide-binding protein G(I)/G(S)/G(T) subunit beta-2	GNB4;GNB2	3	10	13.607	0.96739		0.52999	0.33346	1.1336		0.73793	0.3027	1.1854		1.4852	1.0566	95193000	32084000	29229000	33880000					67750000	27702000	15973000	24075000	3085700	1868700	550270	666740
F5H4U5	Guanine nucleotide-binding protein G(i) subunit alpha-2;Guanine nucleotide-binding protein G(i) subunit alpha-1;Guanine nucleotide-binding protein G(k) subunit alpha;Guanine nucleotide-binding protein G(t) subunit alpha-1;Guanine nucleotide-binding protein G(o) subunit alpha;Guanine nucleotide-binding protein G(t) subunit alpha-2;Guanine nucleotide-binding protein G(t) subunit alpha-3	GNAI2;GNAI1;GNAI3;GNAT1;GNAO1;GNAT2;GNAT3	4	12.5	14.207	0.84708		0.54018	0.39358	0.90067		0.55687	0.45532	1.0989		1.0304	1.1327	37777000	12298000	12702000	12777000					129450000	55789000	35869000	37794000	51483000	25356000	13106000	13021000
P10809	60 kDa heat shock protein, mitochondrial	HSPD1	11	24.1	88.6		0.26922	0.76879	0.58267		0.35546	0.91533	0.6009		1.4102	1.0971	1.1171					12954000	6238800	2022100	4693300	147220000	63449000	41109000	42667000	506530000	240340000	130190000	136000000
P21796	Voltage-dependent anion-selective channel protein 1	VDAC1	8	29.3	39.846	0.7159		0.6796	0.6377	0.68545		0.72478	0.76604	1.0509		1.0679	1.24	106190000	43956000	31777000	30458000					188290000	72809000	54919000	60565000	192130000	69911000	71228000	50986000
P31942-3	Heterogeneous nuclear ribonucleoprotein H3	HNRNPH3	7	30.6	218.42	1.1394		0.5204	0.5936	1.4023		0.56608	0.61904	1.2562		1.0933	1.0603	678330000	195860000	208720000	273740000					634360000	292230000	172910000	169210000	451700000	196420000	127180000	128100000
B4DKM5	Voltage-dependent anion-selective channel protein 2	VDAC2	8	37.3	79.517	0.71662		0.91632	0.66908	0.75559		0.92558	0.78299	1.0757		1.0513	1.155	309810000	120300000	97885000	91628000					420370000	139750000	114550000	166070000	400200000	152320000	99582000	148300000
E7EMV2	Neurofilament medium polypeptide	NEFM	2	2.7	2.4859		0.85706	0.50296	0.59653		0.61114	0.64803	0.75145		0.67483	1.4369	1.2729					266470000	112680000	86668000	67115000	444960000	188920000	109450000	146590000	137280000	56362000	38090000	42828000
Q9HCD5	Nuclear receptor coactivator 5	NCOA5	4	10.4	31.833		0.84976	0.44189	0.52694		0.70239	0.53544	0.60995		0.82143	1.0652	1.2077					17469000	6227600	6385800	4855900	97021000	48443000	24708000	23870000	61300000	26707000	15651000	18942000
P60842	Eukaryotic initiation factor 4A-I;Eukaryotic initiation factor 4A-II;Eukaryotic initiation factor 4A-II, N-terminally processed	EIF4A1;EIF4A2	9	27.3	41.219		0.6407	0.38062	0.20675		0.51784	0.48802	0.21442		0.88517	1.2643	0.99277					48512000	22473000	13103000	12936000	144690000	75580000	29815000	39296000	158210000	91687000	36464000	30060000
E9PIE4	Mitochondrial carrier homolog 2	MTCH2	3	16.3	9.4964	0.72625		0.81919	0.63507	0.56647		0.79906	0.80678	0.76618		0.92887	1.1283	48311000	19360000	14501000	14451000					13759000	4922900	4579300	4257200	13689000	5554700	3466300	4667900
Q15050	Ribosome biogenesis regulatory protein homolog	RRS1	5	12.6	13.735		0.83598	0.42769	0.51193		0.66762	0.48243	0.70134		0.83884	1.1343	1.4245					59077000	23252000	20317000	15508000	33037000	14900000	8801100	9336000	38440000	13912000	9613600	14914000
P62854	40S ribosomal protein S26;Putative 40S ribosomal protein S26-like 1	RPS26;RPS26P11	3	27	5.9811	0.72798	0.66237	0.51326		0.59556	0.75379	0.76062		0.74783	0.95799	1.482		84567000	39906000	31808000	12853000	127950000	57533000	37159000	33254000	14665000	5796900	3593100	5274900
P15328	Folate receptor alpha	FOLR1	3	10.1	7.6554	0.96132		0.82244	0.48995	0.88702		1.0756	0.74044	0.88538		1.2838	1.4693	46381000	15930000	15228000	15223000					39228000	14762000	11081000	13385000	61232000	26195000	14107000	20930000
P01702	Ig lambda chain V-I region NIG-64;Ig lambda chain V-I region BL2;Ig lambda chain V-I region EPS		4	18.9	9.7479	0.11736		0.19481	0.20001	0.07761		0.17088	0.084413	1.3371		0.87716	0.42205	179980000	156430000	12451000	11100000					84728000	43539000	33708000	7481000	129800000	120150000	5859700	3790300
Q13148	TAR DNA-binding protein 43	TARDBP	6	13.8	124.04		1.4045	0.58617	0.58689		1.1401	0.55271	0.49241		0.80392	0.99439	0.85228					98375000	28939000	39587000	29849000	96517000	45093000	26167000	25257000	203990000	88925000	65320000	49747000
P35268	60S ribosomal protein L22	RPL22	3	30.5	21.278		0.79598	0.48822	0.6995		0.47959	0.51399	0.76038		0.61609	1.0584	1.0908					61839000	25851000	23441000	12547000	213320000	104820000	52206000	56295000	280640000	105400000	80020000	95220000
Q86UQ4	ATP-binding cassette sub-family A member 13	ABCA13	2	0.5	3.0789		0.71608	0.044386	0.20853		0.57855	0.043533	0.013605		0.85325	0.98079	0.64775					12292000	5401900	3926500	2963500	4612700	4246100	181650	184910	19382000	16308000	2941000	132150
P01008	Antithrombin-III	SERPINC1	6	11.6	5.1674		0.15486	0.26873	0.3752		0.32153	0.20554	0.28274		0.91979	0.82363	0.75358					157310000	150150000	4477000	2681900	51146000	34991000	10402000	5752300	19803000	12365000	3780400	3657500
B4DUR8	T-complex protein 1 subunit gamma	CCT3	2	4.4	3.6233	0.061616		0.054974	0.048301	0.076021		0.031607	0.042572	1.2338		0.51108	0.88138	8777100	8221300	260530	295310					415220000	389940000	15344000	9940800	50758000	46473000	2635200	1649000
Q6NZI2	Polymerase I and transcript release factor	PTRF	6	20	83.302		6.6784	1.6896	2.1006		1.8929	1.0124	0.75678		0.175	0.59636	0.44265					94763000	7982700	78738000	8042100	44621000	9081800	24795000	10745000	32687000	8878500	17804000	6004400
P10599	Thioredoxin	TXN	3	32.4	9.4515		0.050831	1.248	0.55284		0.054615	0.22439	0.16887		1.0744	0.3005	0.17399					100570000	95365000	2805700	2394300	427290000	61847000	341200000	24249000	314210000	66183000	225140000	22895000
A8MW68	F-actin-capping protein subunit alpha-2;F-actin-capping protein subunit alpha-1	CAPZA2;CAPZA1	2	7	4.4593			0.38275	0.17366			0.48216	0.11867			1.2525	0.68334									8880500	4556000	1548300	2776300	45085000	32993000	4544600	7547500
B4DDR3	Apoptosis inhibitor 5	API5	3	10.9	13.872			0.38747	0.32587			0.47103	0.53807			1.2534	1.4966									39844000	21667000	8609400	9567600	18678000	9613300	4043400	5021500
Q96GQ7	Probable ATP-dependent RNA helicase DDX27	DDX27	7	9.8	32.557			0.41308	0.66629			0.5211	0.89648			1.3515	1.3737									100310000	50462000	18162000	31683000	63483000	26434000	15561000	21488000
Q9Y3C6	Peptidyl-prolyl cis-trans isomerase-like 1	PPIL1	2	20.5	13.144			0.39116	0.44029			0.51555	0.59089			1.318	1.317									35838000	18234000	7824500	9780000	32392000	14354000	7732400	10305000
P56537	Eukaryotic translation initiation factor 6	EIF6	3	14.3	47.755			0.43798	0.58351			0.60503	0.82366			1.3868	1.4371									101150000	50352000	21228000	29571000	88903000	38290000	22051000	28562000
P00738	Haptoglobin;Haptoglobin alpha chain;Haptoglobin beta chain	HP	7	12.6	65.179		0.16771	0.20798			0.22611	0.11122			1.3482	1.2461						10407000	7435200	1073300	1898800	176960000	124710000	21437000	30816000
E7ETA0	Nuclease-sensitive element-binding protein 1;Y-box-binding protein 3;Y-box-binding protein 2	YBX1;YBX3;YBX2	3	16.2	103.18		0.95841	0.58825			1.2624	0.80081			1.2814	1.4056						72560000	23315000	22089000	27156000	136580000	51152000	36635000	48790000
E7EQB9	DNA-directed RNA polymerases I and III subunit RPAC1	POLR1C	3	10.8	10.244		1.069	0.44164			0.75778	0.61795			0.66514	1.3971						26122000	8862100	10632000	6627600	35556000	16130000	7929400	11496000
O43809	Cleavage and polyadenylation specificity factor subunit 5	NUDT21	2	11.5	5.8566			0.36823	0.4287			0.54453	0.51106			1.4788	1.1921									49846000	23945000	10654000	15247000	36386000	18772000	7136900	10477000
P62314	Small nuclear ribonucleoprotein Sm D1	SNRPD1	2	28.6	10.247			0.45286	0.45923			0.62965	0.6712			1.31	1.3505									75662000	35625000	17908000	22130000	180580000	90206000	42110000	48259000
Q9Y2X3	Nucleolar protein 58	NOP58	2	5.1	30.211			0.42304	0.53622			0.6384	0.65076			1.3742	1.2945									85797000	66124000	8116800	11557000	62045000	41728000	8626300	11690000
Q10570	Cleavage and polyadenylation specificity factor subunit 1	CPSF1	3	3	39.13			0.40077	0.38119			0.5852	0.54698			1.2945	1.3282									37798000	17250000	6686400	13861000	10596000	5208800	2507400	2880100
Q5VXM9	Ribosome production factor 2 homolog	RPF2	2	11.1	5.6174			0.33032	0.52881			0.45911	0.64624			1.3899	1.2221									4572800	2397300	945560	1229900	24377000	10706000	5988900	7682400
F5H315	Pre-mRNA-splicing factor SYF1	XAB2	5	5	10.349	0.036681	0.71088			0.015265	0.97187			0.41617	1.2912			10655000	10242000	207730	205560	28818000	9682000	8430400	10706000
B8ZZI3	Prothymosin alpha;Prothymosin alpha, N-terminally processed;Thymosin alpha-1	PTMA	3	46.8	17.158			0.02297	0.07449			0.029493	0.04768			1.3632	1.2158									28296000	26851000	619050	826030	42928000	36505000	4090800	2332000
P49411	Elongation factor Tu, mitochondrial	TUFM	2	4.9	3.7233		0.4143		0.32278		0.67114		0.36498		1.4165		1.1308					8928800	4713500	1787400	2427900					11936000	7074100	1981800	2879600
B4E1M5	60S ribosomal protein L9	RPL9	2	20.4	10.901			0.5462	1.062			0.71593	0.9288			1.3108	1.261									35781000	17020000	6897100	11864000	47870000	17241000	13312000	17317000
P61353	60S ribosomal protein L27	RPL27	3	21.3	7.8921			0.40794	0.64151			0.58991	0.74396			1.4287	1.1818									64902000	31910000	13287000	19706000	99759000	40767000	27044000	31948000
B3KXD6	Pescadillo homolog	PES1	3	8	31.871			0.38335	0.66998			0.53038	0.75365			1.2941	1.1225									39843000	19708000	8750900	11384000	42615000	17557000	12103000	12955000
Q9BVP2-2	Guanine nucleotide-binding protein-like 3	GNL3	2	5	27.869			0.345	0.63741			0.37383	0.79075			1.2048	1.2406									3225500	1680800	639990	904680	24906000	11817000	6078000	7011200
Q13601-2	KRR1 small subunit processome component homolog	KRR1	3	8	8.6648		0.70584	0.41144			0.74716	0.54844			1.0757	1.2345						37070000	15062000	10440000	11569000	4442600	2131400	1106300	1204800
E9PJA7	Bcl-2-associated transcription factor 1	BCLAF1	2	5.6	3.5989			0.45962	0.59874			0.56682	0.72521			1.2332	1.1872									39337000	19311000	8231200	11795000	10946000	4183600	3232600	3529900
P84090	Enhancer of rudimentary homolog	ERH	2	21.2	10.002			0.34949	0.17159			0.38193	0.1848			1.1266	1.077									10946000	5768500	2539900	2637800	13697000	9824000	1802600	2070300
Q9NVP1	ATP-dependent RNA helicase DDX18	DDX18	2	3.6	5.4836			0.3192	0.83323			0.40598	0.66435			1.2719	1.1018									30787000	16184000	5909700	8693000	58889000	26346000	15703000	16840000
P26641	Elongation factor 1-gamma	EEF1G	4	8.5	16.511		0.7074		0.17394		0.70144		0.21208		0.99957		1.2193					13050000	6071600	4191500	2786900					33529000	21300000	7787500	4441000
E5RIZ6	Ras GTPase-activating protein-binding protein 1;Ras GTPase-activating protein-binding protein 2	G3BP1;G3BP2	2	18.9	25.341			0.81673	0.67285			0.90014	0.74791			1.4208	1.0584									78674000	32676000	20195000	25803000	58564000	24630000	18494000	15440000
A6NDY9	Filamin-A	FLNA	2	1.4	6.0587			0.36301	0.59732			0.31874	0.54195			1.0324	1.051									7344400	4239600	1964800	1140000	7492100	3337300	2194400	1960400
H0YBN4	Polyadenylate-binding protein;Polyadenylate-binding protein 1;Polyadenylate-binding protein 4	PABPC1;PABPC4	3	16	4.6278			0.68868	0.65562			0.68824	0.5403			0.88615	0.65464									222710000	84583000	77624000	60506000	142550000	55299000	54397000	32854000
Q00059	Transcription factor A, mitochondrial	TFAM	2	8.9	3.6881	0.79486			1.2354	0.81266			1.2165	1.0224			0.98469	5447000	2187100	1395200	1864700									23498000	5635600	12179000	5683500
Q14978	Nucleolar and coiled-body phosphoprotein 1	NOLC1	5	8	18.42			0.72796	0.80429			0.71261	0.84618			1.1224	0.98915									20198000	7574200	6091500	6532100	126100000	71496000	26795000	27807000
P04279	Semenogelin-1;Alpha-inhibin-92;Alpha-inhibin-31;Seminal basic protein	SEMG1	26	61.3	254.19	0.020423	0.055172	0.097952			0.078217	0.05996			1.1136	0.84502		8444800	8215400	156180	73159	1714700000	1530400000	31812000	152470000	93481000	79649000	4427400	9404500
E7ERL0	Nucleoside diphosphate kinase;Nucleoside diphosphate kinase B;Nucleoside diphosphate kinase A;Putative nucleoside diphosphate kinase	NME1;NME1-NME2;NME2;NME2P1	2	20.9	4.7964			0.36125	0.44722			0.38484	0.20941			0.9624	0.46824									28184000	16390000	5904900	5889500	22170000	13369000	5078700	3722300
H0Y2W2	ATPase family AAA domain-containing protein 3A;ATPase family AAA domain-containing protein 3B	ATAD3A;ATAD3B	9	21	35.786			0.86982	0.73936			0.79032	0.86407			0.89324	1.1839									278150000	77241000	73045000	127870000	207830000	73382000	56552000	77894000
Q9NX58	Cell growth-regulating nucleolar protein	LYAR	2	8.2	39.492		1.0927		0.49395		0.73236		0.59818		0.63792		1.3691					14904000	5262700	5726800	3914200					21221000	10629000	4796300	5795400
P07737	Profilin-1	PFN1	2	20	5.0678			0.17538	0.3205			0.044851	0.22941			0.25574	0.71578									4275100	3447100	634150	193800	25905000	17573000	6097700	2234500
Q8TEM1	Nuclear pore membrane glycoprotein 210	NUP210	4	2.4	7.1833	0.49296	1.1432			0.61413	0.60625			1.4323	1.0401			5286600	2552000	973870	1760700	21703000	6320400	8572300	6809900
E9PL71	Elongation factor 1-delta;Elongation factor 1-beta	EEF1D;EEF1B2	2	10.2	3.0972	0.69039			0.35352	0.86741			0.23102	1.2925			0.65348	27701000	10423000	7316900	9960400									12018000	9471900	1462800	1083400
Q14151	Scaffold attachment factor B2	SAFB2	3	2.9	5.0741		1.0293	0.43603			0.95786	0.41725			0.91861	1.0113						19815000	7443000	6094600	6277800	16242000	8224700	3774200	4242800
G5E955	Probable ATP-dependent RNA helicase DDX47	DDX47	2	5.7	3.5346		0.7656		0.77421		0.7047		0.41683		0.91707		0.5505					21092000	9249800	5770100	6072400					15347000	6241000	6680800	2425400
P27824	Calnexin	CANX	4	6.9	8.5646		0.63928		0.72375		0.41588		0.36941		0.74563		0.51041					19806000	9118800	6223200	4464300					33006000	14669000	8407500	9928800
P05089	Arginase-1	ARG1	5	17.7	10.805			0.22074	0.6532			0.10007	0.65083			0.58137	0.99637	16577000	16577000							27341000	21468000	3302700	2569700	17061000	9276400	4314500	3470400
B7Z4B8	Heterogeneous nuclear ribonucleoprotein U-like protein 1	HNRNPUL1	2	3.7	4.666			0.79243	0.80847			0.58444	0.54337			0.73753	0.67209									10050000	4389800	3103100	2557000	10414000	3589400	4142100	2682800
Q14697	Neutral alpha-glucosidase AB	GANAB	9	10.8	37.314		0.36589		0.45667		0.22552		0.55065		0.60403		1.2058					60511000	37749000	14448000	8313400					33087000	16187000	8038400	8861800
P01833	Polymeric immunoglobulin receptor;Secretory component	PIGR	6	4.8	149.27		0.3187		0.014016		0.34339		0.0079737		0.99997		0.45963					19327000	9496700	4802200	5028600					92840000	92213000	369720	256920
B1AH77	Ras-related C3 botulinum toxin substrate 1;Ras-related C3 botulinum toxin substrate 2;Ras-related C3 botulinum toxin substrate 3	RAC2;RAC1;RAC3	2	13.5	6.176			0.85502	0.6504			0.53261	0.40996			0.64091	0.62914									26240000	11709000	8244400	6286800	36227000	18461000	10162000	7604000
P02787	Serotransferrin	TF	10	15	219.09		0.030513	0.13362			0.023092	0.035423			0.61793	0.58352						6318700	6083500	194340	40787	485810000	421710000	53551000	10547000
P05387	60S acidic ribosomal protein P2	RPLP2	2	24.3	5.6429			0.43804	0.17942			0.14498	0.16501			0.33098	0.91967									6154200	4052100	1794700	307380	17888000	12938000	3359800	1591000
P31151	Protein S100-A7;Protein S100-A7A	S100A7;S100A7A	2	21.8	3.701			0.29801	0.21943			0.13401	0.10209			0.53493	0.46524									34513000	25309000	6247200	2957400	24566000	16827000	4910200	2829300
P47929	Galectin-7	LGALS7	6	55.9	22.929			0.6237	0.088895			0.27903	0.090173			0.32348	0.50714									96072000	54458000	28783000	12831000	991300000	866110000	68609000	56587000
P06317	Ig lambda chain V-VI region SUT;Ig lambda chain V-VI region AR		2	20.7	-2	0.017339			0.20203	0.019735			0.033057	1.1382			0.16363	34169000	33255000	393870	520140									18039000	13891000	3417800	729930
E9PCT5	Caveolin;Caveolin-1	CAV1	2	10.2	4.6063	2.581		1.8547		0.85024		0.98742		0.32942		0.48041		81628000	15388000	50884000	15356000					6292500	1556600	3084200	1651700
Q13835-2	Plakophilin-1	PKP1	6	10.1	49.17				0.15015				0.22294				1.4848	6641600	6641600			4853300	4853300			8340900	8340900			267250000	213420000	27213000	26625000
P49862	Kallikrein-7	KLK7	3	12.6	7.4681	0.049228				0.015403				1.481				42176000	38000000	3265300	911280
Q8IW75	Serpin A12	SERPINA12	2	4.6	3.8595		0.11753				0.17394				1.4801			7723900	7723900			8931600	7209700	763280	958570
D6RF35	Vitamin D-binding protein	GC	2	4.6	5.1722			0.10986				0.15342				1.3965										20119000	14510000	1874000	3734500
Q8NFH3	Nucleoporin Nup43	NUP43	2	8.2	13.724			0.39072				0.56016				1.389										25142000	12267000	6503000	6371700
E9PID8	Cleavage stimulation factor subunit 2;Cleavage stimulation factor subunit 2 tau variant	CSTF2;CSTF2T	4	10.5	12.133			0.42705				0.5665				1.3188										90731000	46157000	19536000	25039000
Q13423	NAD(P) transhydrogenase, mitochondrial	NNT	3	4.4	14.063			0.82206				0.75409				1.296										85434000	21856000	13550000	50028000
Q5T3Q7	HEAT repeat-containing protein 1;HEAT repeat-containing protein 1, N-terminally processed	HEATR1	3	1.6	5.2256			0.43155				0.50266				1.2354										36422000	21761000	6906100	7755100
P25398	40S ribosomal protein S12	RPS12	2	24.2	5.653				0.54528				0.75889				1.2113	14086000			14086000									8105300	3532600	1766100	2806600
P42704	Leucine-rich PPR motif-containing protein, mitochondrial	LRPPRC	2	1.8	3.7169			0.50199				0.60489				1.205										18666000	8412900	4458800	5793800
F8WD00	U3 small nucleolar RNA-associated protein 14 homolog A	UTP14A	2	3.1	9.401		0.69814				0.71482				1.1227							7547200	3222600	1997700	2326900
Q06S70	Three prime repair exonuclease 2	TREX2	2	11.5	7.3422				0.18145				0.18892				1.0412													25261000	17491000	4699500	3070700
A6NJZ9	Nucleolar complex protein 3 homolog	NOC3L	2	3.5	3.9199			0.42517				0.42454				0.99851										12230000	7104000	2462100	2663700
C9JV77	Alpha-2-HS-glycoprotein;Alpha-2-HS-glycoprotein chain A;Alpha-2-HS-glycoprotein chain B	AHSG	2	8.2	28.921			0.27048				0.25104				0.92816										95238000	89869000	1836900	3531900
P01024	Complement C3;Complement C3 beta chain;C3-beta-c;Complement C3 alpha chain;C3a anaphylatoxin;Acylation stimulating protein;Complement C3b alpha chain;Complement C3c alpha chain fragment 1;Complement C3dg fragment;Complement C3g fragment;Complement C3d fragment;Complement C3f fragment;Complement C3c alpha chain fragment 2	C3	10	9.4	103.76			0.28426				0.21245				0.92237										165240000	113660000	25852000	25730000
B9ZVT1	RNA-binding protein 12B	RBM12B	6	10.3	14.386		0.85924				0.75673				0.90068							124680000	45872000	41036000	37777000
A6NCZ6	Sideroflexin-3	SFXN3	2	8.3	6.0266			0.85582				0.85638				0.85189										7258500	2016500	2824500	2417400
P36952	Serpin B5	SERPINB5	9	32.8	23.027				0.11294				0.087971				0.8336													153370000	127450000	15427000	10494000
F5GZQ3	Trifunctional enzyme subunit beta, mitochondrial;3-ketoacyl-CoA thiolase	HADHB	4	7.6	9.5101		0.72374				0.55388				0.79468							52764000	19172000	14994000	18598000
A8MQB8	Fragile X mental retardation protein 1;Fragile X mental retardation syndrome-related protein 1;Fragile X mental retardation syndrome-related protein 2	FMR1;FXR1;FXR2	2	2.9	2.8787			0.82092				0.60006				0.73097										39341000	15687000	12103000	11550000
F8W0A9	Aldehyde dehydrogenase, mitochondrial	ALDH2	3	10.1	7.212				0.40414				0.2656				0.65721													46455000	36219000	3305700	6930200
A8MUT5	H/ACA ribonucleoprotein complex subunit 4	DKC1	2	4.5	3.7115		0.65744				0.43521				0.6335							25386000	9717400	9926500	5742200
Q92817	Envoplakin	EVPL	5	3.5	12.296				0.66982				0.41554				0.62038													40594000	29054000	7267300	4273100
P02671-2	Fibrinogen alpha chain;Fibrinopeptide A;Fibrinogen alpha chain	FGA	4	7.6	10.345			0.12137				0.073561				0.60611										81349000	72878000	3671300	4799700
P11177-2	Pyruvate dehydrogenase E1 component subunit beta, mitochondrial	PDHB	2	7.9	4.3795			1.2829				0.76072				0.58708										24632000	7221500	11073000	6337400
B3KPQ8	Nuclear pore complex protein Nup93	NUP93	3	4.3	5.1649		1.7066				0.89104				0.53627							28721000	5675600	17773000	5272200
C9JKT2	Aldehyde dehydrogenase, dimeric NADP-preferring;Aldehyde dehydrogenase family 3 member B2;Aldehyde dehydrogenase family 3 member B1;Fatty aldehyde dehydrogenase	ALDH3A1;ALDH3B2;ALDH3B1;ALDH3A2	2	9.1	5.5051			0.12054				0.062204				0.51606										12289000	10405000	1128300	755560	9376800	9376800
B7Z5W8	Dihydrolipoyllysine-residue succinyltransferase component of 2-oxoglutarate dehydrogenase complex, mitochondrial	DLST	2	6.8	4.798		1.3915				0.69052				0.48427							33597000	11237000	14023000	8336800
P07476	Involucrin	IVL	6	13.7	71.608				0.27363				0.10106				0.46508	5238200	5238200											137460000	117950000	15867000	3637700
E9PHL5	Major vault protein	MVP	4	4.9	7.9822		0.80143				0.54634				0.46238							39724000	16797000	14348000	8578700
O00299	Chloride intracellular channel protein 1	CLIC1	2	10	5.5544				0.21941				0.091036				0.41491	7517900	7517900											11334000	6937400	2893400	1503600
E9PJF7	Translationally-controlled tumor protein;TPT1-like protein	TPT1	2	10.5	4.2686				0.0992				0.039766				0.40086													43969000	41911000	1672900	385520
P54886-2	Delta-1-pyrroline-5-carboxylate synthase;Glutamate 5-kinase;Gamma-glutamyl phosphate reductase	ALDH18A1	2	2.5	4.9528			1.0525				0.41967				0.39876						26524000	26524000			22680000	7883300	9380600	5416200
G3XAL0	Malate dehydrogenase;Malate dehydrogenase, mitochondrial	MDH2	2	9.1	5.0202				0.69212				0.25033				0.3899													53743000	26108000	24805000	2829600
F5H4W9	Serum paraoxonase/arylesterase 1	PON1	2	7.3	38.022	0.34175	0.029999			0.10968				0.32095				13304000	9909700	2773900	620550	38486000	37627000	172600	686490
F8W8D8	Plastin-3	PLS3	3	6.6	8.8167				1.5296				0.37231				0.2542													31410000	13480000	12585000	5345500
Q8WVV4	Protein POF1B	POF1B	2	3.6	3.8				0.91012				0.22142				0.2261													50206000	30088000	16136000	3982400
P01719	Ig lambda chain V-V region DEL;Ig lambda chain V-VII region MOT		2	22.2	6.7386			0.45579										45881000	45881000							21516000	15986000	4966500	563930
P04040	Catalase	CAT	2	7	11.499			0.91415	0.17264													303170000	303170000			25568000	18296000	7008200	264000	3264400	2873600	390760
P01699	Ig lambda chain V-I region VOR		2	26.1	2.6311													43037000	43037000
Q53R32	Ribose-5-phosphate isomerase	RPIA	2	18.6	4.3336													10465000	10465000			35107000	35107000
P62877	E3 ubiquitin-protein ligase RBX1;E3 ubiquitin-protein ligase RBX1, N-terminally processed	RBX1	2	17.6	3.8454													345890	345890
P01612	Ig kappa chain V-I region Mev		2	31.2	28.273				0.2304									4996300	4996300											11388000	9076100	2312200
G3V3A0	Alpha-1-antichymotrypsin;Alpha-1-antichymotrypsin His-Pro-less	SERPINA3	3	19.5	12.196			0.21865																		49565000	48473000	808680	283320
P51587	Breast cancer type 2 susceptibility protein	BRCA2	3	1.2	6.6377																	3505600			3505600	3600900			3600900
Q5T749	Keratinocyte proline-rich protein	KPRP	3	5	9.8549	0.55089	0.28375											17605000	17174000	396550	34928	28066000	25311000	2544100	211660
Q5TCU6	Talin-1	TLN1	3	1.5	6.0672				0.21067													10430000	10430000							4306200	3710500	405410	190280
