# Supplementary material for: Proteomic characterization of chromosomal common fragile site (CFS)-associated proteins uncovers ATRX as a regulator of CFS stability
Source: Nucleic Acids Res. 2019 Jun 10;47(15):8004–18. doi: 10.1093/nar/gkz510 (PMC6735892; doi:10.1093/nar/gkz510)
Supplement: gkz510_Supplemental_Files [file gkz510_supplemental_files.zip › Table S2.xlsx]

## Sheet: Sheet1
Majority protein IDs	Protein names	Gene names	Peptides	Score	Ratio M/L E1R1	Ratio M/L E1R2	Ratio M/L E2R1	Ratio M/L E2R2	Ratio H/L E1R1	Ratio H/L E1R2	Ratio H/L E2R1	Ratio H/L E2R2	Ratio H/M E1R1	Ratio H/M E1R2	Ratio H/M E2R1	Ratio H/M E2R2	Intensity E1R1	Intensity L E1R1	Intensity M E1R1	Intensity H E1R1	Intensity E1R2	Intensity L E1R2	Intensity M E1R2	Intensity H E1R2	Intensity E2R1	Intensity L E2R1	Intensity M E2R1	Intensity H E2R1	Intensity E2R2	Intensity L E2R2	Intensity M E2R2	Intensity H E2R2
Q9BXW9-2	Fanconi anemia group D2 protein	FANCD2	59	323.31	0.054758	0.038716	0.004102	1.2067	1.8841	1.9432	2.8006	2.2667	9615.8	89.186	685.33	1.9329	4004000000	1321600000	68583000	2613800000	21620000000	7201500000	187120000	14232000000	19545000000	5564000000	495950000	13485000000	10482000000	3318500000	356590000	6806500000
Q9NVI1	Fanconi anemia group I protein	FANCI	82	323.31	0.062219	0.08028	0.13249	0.47044	1.8475	1.9864	2.9198	2.2272	32311	3254.2	22.343	3.0347	3552900000	1219300000	170250000	2163400000	23495000000	7656900000	388550000	15450000000	48074000000	11727000000	3621500000	32725000000	26532000000	7273400000	2255400000	17004000000
Q92878	DNA repair protein RAD50	RAD50	21	136.82	0.39629	0.50805	0.48112	0.36372	1.5105	2.1515	3.0317	1.6294	4.3432	4.7445	7.0221	4.1426	11364000	3903300	1576000	5884500	36948000	10607000	4211900	22130000	189110000	40179000	57312000	91619000	56027000	15887000	14161000	25979000
Q9Y5B9	FACT complex subunit SPT16	SUPT16H	19	73.907	0.22438	0.29678	0.51029	0.99994	1.423	2.0363	1.7403	1.9294	6.2384	7.2005	3.7093	2.045	2351500	897140	246270	1208100	128870000	39228000	15172000	74471000	254140000	70310000	48308000	135520000	47876000	13308000	10938000	23630000
E7ERL4	Breast cancer type 1 susceptibility protein	BRCA1	25	136.73	0.2798	0.25875	0.34988	0.64403	1.2622	2.1787	2.2439	1.9342	4.5111	7.2333	5.5643	3.0033	6644100	4180000	216180	2248000	221790000	54333000	6329200	161130000	463400000	124020000	40301000	299080000	32872000	8595000	3721900	20555000
E9PCY5	DNA topoisomerase 2;DNA topoisomerase 2-beta	TOP2B	22	35.269	0.39245	0.3218	0.5122	0.4584	1.4035	1.7103	2.8063	1.7664	3.9989	4.9471	5.08	3.6935	15635000	5427200	1981900	8225900	219730000	72916000	26221000	120590000	875900000	234200000	133720000	507980000	276530000	81581000	46107000	148840000
P11388	DNA topoisomerase 2-alpha	TOP2A	54	323.31	0.31031	0.27118	0.76465	0.66945	1.4159	1.6519	3.5045	2.8565	4.5555	5.5369	4.7983	4.3433	154680000	40237000	36069000	78375000	1085200000	351940000	107720000	625510000	2827300000	579630000	432280000	1815400000	911120000	203830000	169620000	537670000
Q9ULW0	Targeting protein for Xklp2	TPX2	15	48.505	0.46181	0.41695	1.1645	1.1038	1.4719	1.5196	4.6975	3.0257	3.1179	3.4781	3.6782	2.7768	1934000	661810	354220	918000	144970000	60046000	17388000	67535000	132390000	20968000	31050000	80371000	47479000	9698800	9798300	27982000
F8W7U8	Double-strand break repair protein MRE11A	MRE11A	9	29.141		0.49258	0.39438	0.29874		1.9146	2.634	2.3837		4.5449	6.0838	7.3242					33719000	12067000	2606800	19045000	182080000	42498000	25658000	113930000	35632000	9923300	3312500	22397000
Q99728	BRCA1-associated RING domain protein 1	BARD1	13	37.882		0.12007	0.17671	0.21368		2.2595	2.4555	1.8754		13.943	11.693	5.4284	5484700			5484700	171580000	44592000	5071200	121920000	712460000	241990000	47551000	422920000	299880000	106600000	44750000	148530000
P54132	Bloom syndrome protein	BLM	32	132.66		0.13157	0.25396	0.18477		0.79399	2.1968	2.1482		5.87	7.9762	10.436	7378700	3459500		3919200	150290000	81208000	4945600	64140000	1219900000	368880000	87204000	763800000	734190000	231310000	63913000	438970000
O15360	Fanconi anemia group A protein	FANCA	8	62.398		0.16149	0.20359	0.28821		1.2667	2.1497	1.5209		7.8435	9.7571	5.3401					11892000	4417800	1101100	6373100	196120000	65500000	6706600	123910000	59809000	24370000	3625500	31813000
Q13472-2	DNA topoisomerase 3-alpha	TOP3A	15	47.441		0.080935	0.28165	0.34024		0.9664	1.8545	1.7417		11.91	5.5338	4.2605	764070	764070			73598000	34235000	2202800	37160000	448620000	170660000	39725000	238230000	196300000	63472000	17812000	115020000
Q562F6-2	Shugoshin-like 2	SGOL2	12	68.81		0.24187	0.56894	0.59805		1.1124	3.903	3.3797		4.5992	5.0146	8.9221					20919000	12761000	224740	7932900	177160000	38261000	19184000	119720000	43506000	10181000	4781300	28544000
Q8N2Z9	Centromere protein S	APITD1	5	17.747		0.098256	0.23249	0.67722		0.92585	1.7528	1.566		9.4228	7.051	2.3124	1659200	1659200			38498000	20592000	1184400	16721000	40324000	11937000	3262600	25124000	22371000	7505400	3592500	11273000
Q8IYD8-2	Fanconi anemia group M protein	FANCM	4	18.308			0.0096767	0.17789			2.5911	1.8106			267.77	10.178					676340	676340			73537000	21946000	34465	51557000	20872000	7325800	478120	13068000
Q9NPI8	Fanconi anemia group F protein	FANCF	5	16.822			0.18223	0.42693			2.1609	1.8131			12.021	4.2468									42067000	12505000	4183000	25379000	3431600	1125500	529740	1776400
Q13111	Chromatin assembly factor 1 subunit A	CHAF1A	2	6.3317			0.52418	1.286			2.9693	6.8106			4.3193	5.296									36523000	12250000	4842600	19430000	7555700	1043300	1055800	5456600
B7Z265	Kinesin-like protein KIF22	KIF22	4	12.409			1.3956	1.0911			3.5176	2.5415			2.5206	2.3294									47355000	10719000	10747000	25889000	20839000	4674600	5146100	11019000
Q0VG06-3	Fanconi anemia-associated protein of 100 kDa	FAAP100	3	7.6983			1.1446	0.46979			1.7586	2.2648			1.5364	4.8209									32412000	9312000	6066300	17034000	4475600	1074200	306450	3094900
Q99460-2	26S proteasome non-ATPase regulatory subunit 1	PSMD1	3	5.338	0.42552		0.48611	0.26974	0.71054		1.7743	1.6368	1.3485		4.2158	4.1509	1953900	898400	334960	720560					6926000	2607800	1538500	2779700	5413400	2258900	742100	2412400
G3XAI2	Laminin subunit beta-1	LAMB1	2	3.931		0.0020227	0.76312	0.59099		0.00048969	10.506	1.6379		0.2421	13.768	2.7714					16207000000	16167000000	33518000	5826200	32614000	3405300	3432500	25776000	35574000	12292000	4211800	19070000
B5MBX0	Sororin	CDCA5	3	10.305	0.59443		0.59818		2.2542		4.3951		3.7922		7.3474		15499000	2691000	1015100	11793000					14209000	2529300	1215700	10464000	2035100			2035100
A8MX32	Replication factor C subunit 3	RFC3	5	63.962	0.30564		0.23928		1.8422		1.9647		6.0272		8.2419		22665000	4127100	1157100	17380000	2120600			2120600	24252000	5540800	2038900	16672000
P35250	Replication factor C subunit 2	RFC2	5	12.128	0.26747		0.31829		2.4025		1.977		8.9824		6.2114		10936000	3039300	883830	7012800					34489000	9933300	3058900	21496000
O60934	Nibrin	NBN	4	10.777		0.53149	0.33473			2.419	2.1139			4.8867	6.3153						17821000	4386200	2119500	11315000	4299100	1107200	365640	2826300
Q96E14	RecQ-mediated genome instability protein 2	RMI2	2	13.184	0.20827	0.10858	0.17908	0.23627	0.69755	0.78878	1.8004	1.3461	3.3493	7.2644	10.053	5.6972	46665000	23065000	7406500	16194000	39405000	22293000	3864800	13247000	46996000	17013000	3408300	26575000	25271000	7787500	1847200	15636000
P46100-2	Transcriptional regulator ATRX	ATRX	3	5.6694		0.3153	0.67998			1.0931	2.439			5.8745	3.5868		1635100	756680		878460	13713000	6137400	1602700	5972500	10592000	2271200	1969100	6351200
C9JGZ0	Fanconi anemia group J protein	BRIP1	5	15.029			0.33199	0.66901			0.90636	3.2261			2.6613	4.8222					12211000			12211000	78913000	39914000	9350300	29648000	6341600	1311900	641330	4388300
E9PMD7	Serine/threonine-protein phosphatase;Serine/threonine-protein phosphatase PP1-alpha catalytic subunit	PPP1CA	3	7.4294			0.48059	0.59096			1.1067	2.3589			2.2512	7.3083									13419000	5087400	2584400	5747400	25987000	7509800	2798800	15679000
E9PD53	Structural maintece of chromosomes protein;Structural maintece of chromosomes protein 4	SMC4	2	6.355			1.1417				3.7471				11.844										35545000	6314700	6403100	22827000
F8W9B4	Replication factor C subunit 5	RFC5	3	5.814			0.18128				1.997				10.346										28538000	7940200	1385300	19212000
Q92547	DNA topoisomerase 2-binding protein 1	TOPBP1	2	3.8595			0.35464				2.6984				7.609						2794100			2794100	5152400	1211800	664140	3276400
Q5VYV7	Protein SLX4IP	SLX4IP	3	18.027			0.29687				1.6022				5.3971						8460900			8460900	7683600	2920800	462200	4300600
Q8N201	Integrator complex subunit 1	INTS1	2	3.9048			0.64666				2.9745				4.8443										38376000	9494400	5357300	23524000
F8W1C2	Mediator of DNA damage checkpoint protein 1	MDC1	2	9.4624			0.9739				3.1118				3.1952						1931200			1931200	9200200	1286800	1451000	6462400
O95347-2	Structural maintece of chromosomes protein 2	SMC2	3	8.7227			1.1958				2.8574				2.7094										39302000	6552000	7818700	24932000
Q9H9A7	RecQ-mediated genome instability protein 1	RMI1	2	4.5008			0.80594				1.9256				2.3893										131720000	24020000	44623000	63078000
Q96QE3-2	ATPase family AAA domain-containing protein 5	ATAD5	5	18.236			1.3468				3.1446				2.3349						10509000			10509000	6089200	868150	562600	4658400
A8MYU4	Cytoskeleton-associated protein 2	CKAP2	2	5.0122			1.7915				2.8495				1.5906						1759400			1759400	7165100	1275100	2230400	3659600
B4E3C2	60S ribosomal protein L17	RPL17	2	6.6667	0.8319	0.83595	0.34275		2.5191	0.91448	1.6707		2.9283	1.0321	4.8744		10962000	2727000	1920200	6314400	9823900	3256200	2834800	3732900	47121000	12419000	5118000	29585000
Q09028-3	Histone-binding protein RBBP4	RBBP4	5	56.743	0.41972	0.59514	0.44028	0.31615	1.0015	1.5087	1.5484	0.88945	2.4783	2.5223	3.5712	2.9215	6739300	2917400	1349600	2472300	218640000	71003000	41212000	106420000	214090000	67584000	30969000	115540000	92262000	34234000	12871000	45158000
Q99708	DNA endonuclease RBBP8	RBBP8	18	90.066	0.04037	0.259	0.14415	0.19422	0.61017	1.1727	1.5573	1.3419	15.114	5.1353	10.216	6.6194	13738000	12977000	24540	736990	164600000	57040000	2616200	104950000	421940000	150780000	26784000	244380000	285150000	129160000	20236000	135760000
O15287	Fanconi anemia group G protein	FANCG	4	18.51			0.40777	0.1415			0.73355	1.9748			1.7989	13.956	1397400	775930		621480	9603500	5123900		4479600	36890000	9264200	2593400	25033000	24586000	6253800	1755600	16577000
P35249	Replication factor C subunit 4	RFC4	3	6.9152	0.65193		0.46296	1.2179	1.3015		1.5334	1.0671	2.1115		5.5865	0.87612	16781000	4663600	4289900	7827400					36847000	8557200	10754000	17536000	9661200	1858900	4619400	3182900
P12004	Proliferating cell nuclear antigen	PCNA	7	96.029	0.14112	0.36115	0.1694	0.2321	2.0082	2.364	1.2359	1.3416	14.083	7.1157	9.3222	5.7801	245270000	87861000	12210000	145200000	92601000	23850000	10195000	58557000	776540000	75289000	15169000	686090000	34048000	17407000	1879800	14761000
Q6PL18	ATPase family AAA domain-containing protein 2	ATAD2	28	133.45	0.18286	0.08609	0.084136	0.16067	0.90333	0.80144	0.81338	0.73735	5.4834	9.6542	8.9509	4.9388	22053000	11278000	1842200	8932700	382370000	204820000	19975000	157580000	555930000	276510000	54092000	225330000	160670000	88697000	10593000	61380000
P61006	Ras-related protein Rab-8A	RAB8A	9	198.42	0.083158	0.12594	0.050358	0.156	0.95145	0.36007	0.67489	0.49928	11.885	2.8141	14.367	2.8619	326420000	171490000	12892000	142040000	99009000	67002000	7920400	24087000	497750000	288690000	17125000	191930000	159770000	93689000	20143000	45934000
P46060	Ran GTPase-activating protein 1	RANGAP1	12	73.622	0.054571	0.10252	0.16038	0.11509	0.11394	0.51839	0.48683	0.41414	2.088	4.7101	3.6627	2.2777	34638000	30117000	686680	3835100	300740000	172440000	39685000	88611000	359570000	205340000	53706000	100520000	124810000	80453000	12150000	32206000
P61956	Small ubiquitin-related modifier 2	SUMO2	7	52.228	0.17299	0.13376	0.10195	0.11154	0.78946	0.95762	1.3838	1.3124	4.4769	7.1387	14.093	12.238	180640000	88884000	18243000	73513000	740090000	339690000	44171000	356240000	601790000	245970000	33532000	322290000	529720000	223170000	31875000	274670000
P58107	Epiplakin	EPPK1	26	200.43	0.13025	0.077	0.099989	0.12505	0.633	0.50122	0.67001	0.37067	4.4749	6.3684	6.1487	2.6161	214230000	127900000	18106000	68226000	802820000	487010000	88482000	227320000	413400000	215200000	31973000	166220000	622360000	368550000	39566000	214250000
Q14683	Structural maintece of chromosomes protein 1A;Structural maintece of chromosomes protein	SMC1A	38	126.6	0.2045	0.36417	0.18042	0.15987	0.99828	1.6277	1.3912	0.96127	4.8783	4.7619	7.8423	5.81	51350000	22052000	5425200	23873000	259780000	86842000	27453000	145490000	739840000	287470000	72740000	379630000	254490000	119740000	25853000	108900000
Q9UQE7	Structural maintece of chromosomes protein 3	SMC3	38	210.57	0.30469	0.36692	0.22269	0.27782	1.0636	1.6341	1.3849	1.0115	3.8483	5.4602	6.0272	3.4772	33065000	15053000	3851500	14160000	240430000	68234000	35179000	137020000	529640000	192330000	63848000	273470000	199850000	77209000	26766000	95871000
B7Z5S1	Sister chromatid cohesion protein PDS5 homolog B	PDS5B	8	16.421	0.41099	0.24148	0.15283	0.27218	1.4061	1.6816	1.1857	1.1862	4.1973	6.9637	6.5779	4.3579	1151400	353150	120120	678080	23367000	6038900	1741700	15587000	155070000	62360000	13771000	78941000	18247000	7171300	2104400	8971300
F5H6Q2	Ubiquitin-60S ribosomal protein L40;Ubiquitin;60S ribosomal protein L40;Ubiquitin-40S ribosomal protein S27a;Ubiquitin;40S ribosomal protein S27a;Polyubiquitin-B;Ubiquitin;Polyubiquitin-C;Ubiquitin	UBC;UBB;UBA52;RPS27A	11	167.23	0.31645	0.10685	0.16065	0.15734	1.0847	1.4661	1.2044	0.99682	2.2229	12.329	6.7965	4.0728	6764500000	2060000000	1989100000	2715400000	7381100000	2349800000	1072300000	3959000000	27276000000	9677000000	2101100000	15498000000	15494000000	6075300000	1376300000	8042700000
Q9H2P0	Activity-dependent neuroprotector homeobox protein	ADNP	8	43.088	0.16758	0.15907	0.25274	0.20405	0.81543	0.71403	0.7992	0.61429	4.8658	4.6781	3.1859	3.209	4659100	2378900	374810	1905300	75798000	39724000	6773200	29300000	85052000	44323000	9043400	31685000	43590000	23532000	4715000	15342000
B8ZZJ0	Small ubiquitin-related modifier 1	SUMO1	2	25.41	0.19507	0.13046	0.40333	0.21111	1.0309	0.66468	0.8708	0.57847	5.2848	5.5563	2.0269	2.8161	6494400	2878900	385160	3230300	41864000	22300000	3343400	16221000	271770000	105860000	79271000	86641000	191530000	51548000	110500000	29485000
F5H2G1	Chromodomain-helicase-DNA-binding protein 4	CHD4	20	110.97	0.28737	0.30356	0.22498	0.17726	0.94375	1.0256	0.97564	0.86648	3.3346	3.3786	4.59	5.047	26194000	12011000	3433000	10750000	95988000	40652000	11248000	44088000	352880000	147240000	40800000	164850000	168020000	72858000	22111000	73053000
P24928	DNA-directed RNA polymerase II subunit RPB1	POLR2A	15	68.572	0.51755	0.51189	0.26903	0.33034	1.771	1.933	1.061	0.81774	3.0613	3.2026	4.1577	2.7601	7967500	2260500	1707300	3999600	28438000	6689600	3926500	17822000	217610000	88035000	29753000	99824000	12259000	4192900	2696900	5369000
A6NHR9-2	Structural maintece of chromosomes flexible hinge domain-containing protein 1	SMCHD1	7	23.151	0.28418	0.24105	0.31481	0.22514	0.78282	0.66828	0.9453	0.76908	2.8537	2.6672	6.8101	3.5781	4872900	2320300	681200	1871400	21003000	12514000	2209200	6279400	39759000	15119000	6711900	17928000	23138000	11204000	2710900	9223400
Q13185	Chromobox protein homolog 3	CBX3	4	52.799	0.3122	0.29662	0.25103	0.24691	0.9764	0.85201	0.87522	0.77839	2.773	2.8724	3.2202	2.9236	42396000	18812000	8363000	15221000	50948000	21863000	8838300	20246000	774640000	360820000	111660000	302170000	596400000	287870000	69406000	239130000
F5GZI1	SWI/SNF-related matrix-associated actin-dependent regulator of chromatin subfamily A member 5	SMARCA5	20	86.406	0.52406	0.60372	0.34901	0.34447	1.3591	1.8182	1.1895	0.87841	2.822	2.8614	3.0855	3.0958	7659500	2635000	1359200	3665200	190850000	53042000	35964000	101850000	402610000	152110000	60305000	190200000	138650000	59494000	25592000	53561000
O95816	BAG family molecular chaperone regulator 2	BAG2	6	27.439	0.25769	0.27954	0.4368	0.39922	0.54079	0.69598	1.1331	0.89217	2.0964	2.3796	2.7354	2.144	41897000	22611000	7049700	12237000	46747000	23811000	7645100	15291000	139270000	55683000	23102000	60490000	19879000	9365300	3357900	7155400
Q13263	Transcription intermediary factor 1-beta	TRIM28	15	182.14	0.38841	0.4581	0.34592	0.36701	1.0357	1.2525	0.84172	0.88512	2.3552	2.3401	2.4348	2.3673	22278000	8856700	3403600	10018000	127220000	49937000	26071000	51216000	371190000	148810000	76485000	145890000	193270000	84061000	34898000	74312000
E9PC52	Histone-binding protein RBBP7	RBBP7	3	2.9684	0.41972	0.59514	0.55985	0.41799	1.0015	1.414	1.3181	0.88945	2.4783	2.3687	2.4691	2.5384	6739300	2917400	1349600	2472300	146780000	52583000	29310000	64886000	56316000	19265000	11989000	25062000	25257000	10292000	3119100	11846000
F5H4V4	Antigen KI-67	MKI67	38	195.4	0.40394	0.37559	0.45665	0.60677	1.6091	0.90066	1.1394	1.2427	4.2349	2.1155	2.4316	1.9475	17582000	6154900	2262700	9164000	182740000	79215000	32160000	71370000	440810000	147630000	110260000	182910000	273940000	63381000	98846000	111710000
O94776	Metastasis-associated protein MTA2	MTA2	5	56.478	0.45423	0.58054	0.42296	0.31728	0.84584	1.2678	1.14	0.91486	2.2713	1.9114	3.218	3.5212	6746200	2901400	1190000	2654700	28805000	9721100	6795600	12288000	73007000	27768000	11666000	33573000	35750000	15350000	5742300	14657000
P17096	High mobility group protein HMG-I/HMG-Y	HMGA1	8	66.474	0.68484	0.62941	0.37261	0.41066	1.3414	1.5599	0.62713	0.63309	2.038	2.4885	1.6185	1.5518	163920000	53392000	36615000	73917000	60434000	18006000	11781000	30647000	43120000	20949000	8429100	13741000	91100000	42598000	18322000	30179000
E9PMS6	LIM domain only protein 7	LMO7	21	200.72	0.42675	0.41339	0.30134	0.24796	0.81538	0.78369	0.62975	0.60501	2.119	1.8533	2.0844	2.3402	37766000	21391000	4968600	11407000	454020000	204820000	86194000	163010000	160220000	79060000	31179000	49985000	57442000	32863000	8409900	16169000
P19388	DNA-directed RNA polymerases I, II, and III subunit RPABC1	POLR2E	5	21.119	0.60096	0.75888	0.41638	0.43342	1.2335	1.165	0.9432	0.87479	1.8254	2.1499	2.0794	1.8206	50933000	19145000	11842000	19946000	133790000	48269000	30592000	54934000	102820000	42627000	19457000	40739000	37076000	16905000	6383100	13787000
P35579	Myosin-9	MYH9	36	314.61	0.32284	0.39677	0.30156	0.2398	0.63529	0.65885	0.6052	0.49853	1.7096	1.681	1.6265	1.8964	64241000	33283000	10104000	20853000	330090000	155880000	64084000	110120000	511200000	251580000	116760000	142860000	335020000	187820000	74842000	72361000
Q8IVT2	Mitotic interactor and substrate of PLK1	MISP	6	51.555	0.25181	0.35862	0.33039	0.32693	0.51936	0.6615	0.58657	0.54247	2.098	1.6882	1.6657	1.6647	15691000	8564700	2262100	4864100	72102000	34746000	14772000	22583000	100370000	53563000	16983000	29824000	36482000	16832000	7982400	11668000
P84243	Histone H3.3;Histone H3	H3F3A	14	65.331	0.47758	0.39983	0.52634	0.53607	0.98116	0.81502	0.98445	0.86415	1.84	1.8626	1.9301	1.6267	16576000000	6103300000	3985100000	6487700000	9316600000	3385600000	2827300000	3103700000	10103000000	3092800000	1700000000	5310200000	9528800000	3790600000	2140900000	3597400000
P20671	Histone H2A type 1-D	HIST1H2AD	10	10.427	0.59713	0.50457	0.49213	0.54709	1.1135	0.82354	0.96749	0.9164	1.8158	1.7527	1.9858	1.6207	5446000000	2083400000	1233400000	2129200000	2657100000	1098600000	608970000	949540000	37203000000	14564000000	8107800000	14531000000	37555000000	15395000000	8677900000	13482000000
H0YG33	Heat shock 70 kDa protein 1A	HSPA1A	23	161.72	0.36488	0.48418	0.41715	0.37366	0.54904	0.61792	0.97051	0.77633	1.672	1.5353	2.2672	2.19	560220000	289350000	101470000	169400000	927770000	462830000	184470000	280470000	2137400000	825010000	401590000	910770000	1933200000	919230000	329880000	684130000
Q14980-2	Nuclear mitotic apparatus protein 1	NUMA1	8	34.413	0.88401	0.86858	0.57499	0.50841	1.4674	1.5528	1.0501	1.0801	1.6131	1.7437	2.2304	2.0822	5208700	1271800	1465800	2471100	42722000	11792000	11869000	19062000	112050000	41100000	24128000	46818000	6943600	2237500	1761700	2944400
Q99878	Histone H2A type 1-J;Histone H2A type 1-H;Histone H2A.J;Histone H2A type 2-C;Histone H2A type 2-A;Histone H2A type 1;Histone H2A	HIST1H2AJ;HIST1H2AH;H2AFJ;HIST2H2AC;HIST2H2AA3;HIST1H2AG	11	226.33	0.60487	0.50354	0.49213	0.54709	1.076	0.81974	0.96749	0.9164	1.8158	1.7547	1.9858	1.6207	6236800000	2370400000	1434100000	2432300000	3251100000	1433200000	714170000	1103700000	37203000000	14564000000	8107800000	14531000000	37555000000	15395000000	8677900000	13482000000
Q96QV6	Histone H2A type 1-A	HIST1H2AA	9	159.86	0.60999	0.50561	0.47368	0.52994	1.087	0.72645	0.9336	0.89661	1.8028	1.7508	1.9971	1.6557	2389000000	895660000	563660000	929690000	2398500000	1064000000	529780000	804650000	14437000000	5502600000	3329000000	5604900000	15071000000	5681200000	3684500000	5705800000
Q93077	Histone H2A type 1-C	HIST1H2AC	10	47.053	0.61786	0.50457	0.49213	0.54709	1.0597	0.77526	0.96749	0.9164	1.7418	1.7557	1.9858	1.614	5606400000	2132400000	1293200000	2180800000	3136900000	1382100000	684530000	1070300000	33716000000	13312000000	7363000000	13041000000	31154000000	12966000000	7076800000	11112000000
Q71DI3	Histone H3.2;Histone H3.1t;Histone H3.1;Histone H3.3C	HIST2H3A;HIST3H3;HIST1H3A;H3F3C	13	6.015	0.48553	0.39983	0.52634	0.53607	0.93808	0.81502	0.98445	0.86415	1.8158	1.8626	1.9301	1.6267	16631000000	6134900000	3990800000	6505000000	9382400000	3414700000	2833600000	3134100000	10103000000	3092800000	1700000000	5310200000	9528800000	3790600000	2140900000	3597400000
Q8IUE6	Histone H2A type 2-B	HIST2H2AB	9	9.9519	0.60999	0.5057	0.45591	0.53331	1.0331	0.94447	0.9009	0.88132	1.8028	1.6554	1.9856	1.6659	2289200000	860530000	542300000	886330000	2425300000	1061300000	546030000	817960000	8391100000	3286900000	1837000000	3267200000	9252300000	3517500000	2272500000	3462400000
P17066	Heat shock 70 kDa protein 6;Putative heat shock 70 kDa protein 7	HSPA6;HSPA7	8	21.586	0.29448	0.48418	0.41062	0.28081	0.47009	0.57836	0.8642	0.67867	1.5329	1.5353	2.1694	2.1057	506290000	269280000	93029000	143980000	565850000	276160000	116660000	173030000	1334000000	552480000	271460000	510010000	1661900000	908830000	266020000	487060000
P16104	Histone H2AX	H2AFX	9	5.0108	0.5998	0.50561	0.47368	0.52994	1.0715	0.72645	0.9336	0.89661	1.6828	1.7508	1.9971	1.6557	1651800000	628910000	375780000	647110000	1729800000	699590000	406650000	623580000	14437000000	5502600000	3329000000	5604900000	15071000000	5681200000	3684500000	5705800000
P05204	Non-histone chromosomal protein HMG-17	HMGN2	5	45.981	0.54666	0.63189	0.35271	0.21823	0.90193	0.90479	0.56476	0.48377	1.6476	1.5247	1.9103	2.306	586900000	212460000	124950000	249480000	628930000	294460000	134300000	200170000	14846000	8081400	2112100	4652900	1610800	952160	153260	505350
O75367-2	Core histone macro-H2A.1;Histone H2A	H2AFY	11	323.31	0.80982	0.66643	0.57888	0.6078	1.3956	1.083	1.085	1.0161	1.6269	1.7481	1.8952	1.6608	275940000	81688000	69421000	124840000	316640000	106850000	69785000	140000000	2465900000	910180000	549800000	1006000000	1096400000	403690000	266180000	426520000
B5MDF5	GTP-binding nuclear protein Ran	RAN	5	26.575	0.47065	0.41806	0.32029	0.22169	1.007	0.70386	0.56418	0.63235	1.8649	1.5688	1.779	1.6984	305820000	160050000	57696000	88076000	402350000	203970000	75202000	123190000	320520000	160870000	66373000	93276000	133160000	77871000	20245000	35045000
Q71UI9	Histone H2A.V;Histone H2A.Z;Histone H2A	H2AFV;H2AFZ	5	33.939	0.65038	0.50565	0.61624	0.69588	1.1692	0.70973	0.98003	1.0097	1.8028	1.6564	1.6694	1.5086	919280000	344710000	205230000	369330000	748230000	304220000	167710000	276300000	15033000000	5711300000	3485000000	5836900000	15649000000	5884300000	3847100000	5917900000
O60675	Transcription factor MafK	MAFK	3	7.3633	0.38929	0.36353	0.52628		1.3674	1.1657	1.3465		2.8786	3.362	2.8573		17442000	5964600	2922100	8555800	18235000	6720100	2451400	9063300	6451600	2321200	1191800	2938600
B5MD17	Chromobox protein homolog 1	CBX1	2	-2	0.35382		0.3176	0.22756	0.9764		0.92422	0.84506	2.7596		2.9552	3.6289	66470000	26440000	15244000	24785000					537200000	247660000	74728000	214810000	375530000	182890000	39529000	153110000
P19387	DNA-directed RNA polymerase II subunit RPB3	POLR2C	4	13.687	0.88447		0.37023	0.27602	2.2084		0.97604	0.63437	2.4737		2.6363	2.2983	17946000	5195300	3550500	9199800					26357000	10885000	4189900	11282000	7085400	4353800	669590	2062000
O95425-2	Supervillin	SVIL	5	11.277	0.24228	0.31268	0.29632		0.60037	0.479	0.804		2.478	1.5319	2.7133		1200200	697600	72324	430300	11445000	7363300	1626400	2455400	19179000	9431400	2976900	6770400
P00338	L-lactate dehydrogenase A chain	LDHA	8	34.868	0.10181		0.068269	0.039097	1.3896		0.19857	0.10686	13.648		1.7581	2.7767	46858000	22451000	1265500	23141000	3782200	3782200			113630000	90270000	7128600	16227000	205110000	181260000	6643400	17199000
Q9UIG0-2	Tyrosine-protein kinase BAZ1B	BAZ1B	11	39.201	0.78428		0.4355	0.35709	1.3541		1.2149	0.97918	1.7891		3.0586	2.4764	13163000	4469300	3079500	5614000					91574000	32572000	18163000	40839000	6609400	2847400	1053500	2708600
Q5SSJ5	Heterochromatin protein 1-binding protein 3	HP1BP3	2	34.854	1.2802	0.40207	0.54747		1.7792	1.4666	1.1609		1.8986	3.1755	2.1205		1693500	406270	523970	763260	20744000	6848800	3240900	10655000	32289000	12318000	5848300	14123000
G5E9P1	Inositol 1,4,5-trisphosphate receptor type 1	ITPR1	5	7.0768	0.52853		0.17642	0.40639	1.2657		0.54345	0.62555	1.5588		2.7448	1.5393	5899200	2192100	1255000	2452000					21518000	12709000	2337900	6471200	4804200	2394600	875690	1533900
P04207	Ig kappa chain V-III region CLL;Ig kappa chain V-I region Lay;Ig kappa chain V-III region POM;Ig kappa chain V-III region VH		2	19.515	0.034102		0.054435	0.033538	0.097438		0.17106	0.059466	2.8573		3.1425	1.7731	16857000	15524000	270980	1062200					48005000	41882000	2411700	3711600	681240000	664830000	6040000	10377000
P06312	Ig kappa chain V-IV region;Ig kappa chain V-IV region JI;Ig kappa chain V-IV region B17	IGKV4-1	2	36.987	0.050837	0.11297		0.054182	0.083603	0.23693		0.77637	1.6445	2.0973		14.329	12186000	10973000	617900	594960	12208000	10505000	847790	855510					21420000	13262000	957640	7200300
P17096-2	High mobility group protein HMG-I/HMG-Y	HMGA1	7	2.5253	0.68484	0.62941	0.3164		1.3414	1.5599	0.54897		2.038	2.4885	1.7635		163920000	53392000	36615000	73917000	60434000	18006000	11781000	30647000	3739400	1821600	683210	1234600
C9J3L8	Translocon-associated protein subunit alpha	SSR1	3	47.208	0.87912		0.46317	0.70128	2.0281		0.88357	1.1173	2.0426		1.8406	1.6145	33971000	9270000	8418100	16283000					68735000	30856000	13928000	23952000	51642000	15692000	15108000	20842000
P62917	60S ribosomal protein L8	RPL8	5	11.456	0.71729		0.41204	0.5479	2.147		0.68651	0.85596	2.3965		1.7208	1.5347	237450000	58136000	47698000	131610000					167320000	79051000	34041000	54228000	80164000	44254000	13177000	22734000
P62491	Ras-related protein Rab-11A;Ras-related protein Rab-11B	RAB11A;RAB11B	2	5.0208	0.3963		0.3468	0.13006	0.60494		0.59062	0.26315	1.5609		2.0473	2.1559	27658000	13655000	5102500	8899800					20094000	10784000	3840400	5469100	29451000	18576000	4762700	6113100
F8W7K3	Spectrin alpha chain, non-erythrocytic 1	SPTAN1	4	8.6776	0.51749		0.41649	0.24714	1.3906		0.64954	0.45885	2.6988		1.5849	2.1818	4098000	1618400	566870	1912700					67979000	34447000	12415000	21116000	31860000	18881000	4385800	8593200
Q6PJP8	DNA cross-link repair 1A protein	DCLRE1A	7	49.435		0.53691	0.11475	0.10753		2.1141	1.4182	0.48133		3.9375	12.762	4.4761					52760000	10654000	1338700	40767000	163160000	66287000	5458400	91412000	46112000	22453000	511520	23147000
F8WAK8	Cohesin subunit SA-2	STAG2	12	32.618		0.30185	0.17506	0.13931		1.3946	1.3891	1.1057		5.2591	8.2659	8.8501	1613600			1613600	40542000	15190000	3892200	21459000	339860000	70739000	159650000	109480000	61999000	33416000	2566800	26016000
B4DH52	General transcription factor II-I	GTF2I	4	28.09		0.43789	0.17803	0.24834		0.97142	0.61039	0.53281		2.4667	3.6453	2.2102					10836000	3981200	1606600	5248100	65702000	35955000	6941200	22806000	26938000	14878000	3409800	8650800
C9J4M6	DNA-directed RNA polymerase;DNA-directed RNA polymerase II subunit RPB2	POLR2B	3	21.375		1.0091	0.32243	0.29444		3.0347	1.1403	1.0098		3.1276	3.0948	3.3254					10494000	2754500	2112700	5626800	38150000	13954000	6369500	17826000	15280000	6763400	1841000	6675100
F6S0T5	Lysine-specific histone demethylase 1A	KDM1A	4	9.5337		0.33889	0.31352	0.3037		0.93865	1.2402	1.1091		3.0227	3.2168	3.6519					23823000	9814800	3399700	10608000	69237000	27111000	9682400	32443000	35974000	16655000	3098900	16220000
B4DR63	26S protease regulatory subunit 4	PSMC1	2	3.4529		0.27253	0.41569	0.17736		0.4631	1.2573	0.43884		1.6965	3.0687	2.4727					24015000	12883000	3665200	7466300	36339000	12283000	5765500	18290000	16046000	9552100	2170600	4323200
F2Z2U8	Myosin-14	MYH14	5	7.2155		0.45204	0.28815	0.22508		1.0522	0.58114	0.39538		2.0777	1.8096	2.2522					14003000	6405300	2862300	4735000	67741000	33179000	10930000	23632000	88717000	54688000	11494000	22536000
Q8NC51-4	Plasminogen activator inhibitor 1 RNA-binding protein	SERBP1	3	87.644		0.56623	0.37386	0.39535		1.2462	0.62096	0.63623		2.162	1.8036	1.6415					37492000	12763000	10142000	14588000	5421600	2840200	894580	1686900	3447700	1716800	622590	1108300
O75475	PC4 and SFRS1-interacting protein	PSIP1	3	26.042		0.68047	0.47267	0.37367		2.0842	0.92522	0.78099		3.0629	1.8204	2.2926					8858600	2973000	1206300	4679300	39993000	16281000	6930800	16782000	18933000	8709300	3151100	7072200
Q9Y230	RuvB-like 2	RUVBL2	11	61.047		0.62327	0.39259	0.47028		0.92662	0.8083	0.80114		1.5443	1.7223	1.5022					141580000	57517000	34928000	49132000	90619000	39772000	16836000	34011000	67031000	29782000	15624000	21624000
Q9Y265	RuvB-like 1	RUVBL1	10	73.872		0.71292	0.40175	0.47276		1.0181	0.82402	0.73595		1.5278	2.1263	1.6823					149230000	53540000	39659000	56027000	101620000	47405000	18264000	35947000	91458000	45260000	16077000	30121000
B1AK87	F-actin-capping protein subunit beta	CAPZB	2	4.1544	0.2532			0.23962	0.61424			0.92656	2.4259			4.4562	8067000	4442600	1013300	2611000									20215000	12953000	3549900	3711400
E9PS23	Cofilin-1	CFL1	2	4.5166	0.37526		0.084357		1.2445		0.1463		3.0994		1.8292		43569000	16282000	8215600	19071000					22284000	14087000	3186400	5010700
P05114	Non-histone chromosomal protein HMG-14	HMGN1	4	62.798	0.68884	0.65184			1.2839	1.1927			2.1963	1.8186			129530000	43577000	30129000	55820000	152810000	52556000	36606000	63648000
P83593	Ig kappa chain V-IV region STH		2	6.9397	0.050837	0.11297			0.083603	0.23693			1.6445	2.0973			12186000	10973000	617900	594960	12208000	10505000	847790	855510
O00479	High mobility group nucleosome-binding domain-containing protein 4	HMGN4	5	18.994	0.57301	0.65449			0.9322	1.0479			1.5019	1.6674			179640000	67498000	45591000	66553000	130670000	48501000	31606000	50559000
P12273	Prolactin-inducible protein	PIP	4	10.792			0.061232	0.045391			0.24891	0.99259			4.4793	21.868	6321200	6321200							59847000	53768000	559480	5519000	20285000	19350000	33550	901690
Q6ZVX7	F-box only protein 50	NCCRP1	2	11.416			0.02265	0.021509			0.07989	0.14641			63.371	6.7439					8826500	8826500			22185000	19988000	396880	1800200	41342000	37995000	1550100	1796400
Q29RF7	Sister chromatid cohesion protein PDS5 homolog A	PDS5A	6	40.658		0.25378	0.14139			1.6998	0.63643			8.133	4.5013						17363000	4479400	687540	12196000	49430000	32656000	2699200	14074000
O15144	Actin-related protein 2/3 complex subunit 2	ARPC2	2	4.1672			0.32977	0.29281			0.74492	1.238			2.1676	4.2278									17967000	8221200	3397400	6348400	15526000	7297100	1679900	6549300
B4DJ81	NADH-ubiquinone oxidoreductase 75 kDa subunit, mitochondrial	NDUFS1	6	25.473			0.32276	0.17543			0.97696	0.88793			3.9482	3.0828									113260000	48980000	16809000	47467000	61234000	30424000	7408900	23401000
P01611	Ig kappa chain V-I region Wes		2	39.123			0.070883	0.10368			0.28285	0.49168			3.9904	7.5832	21853000	21853000							68597000	49253000	2933000	16411000	283030000	93933000	7720000	181380000
O60216	Double-strand-break repair protein rad21 homolog	RAD21	2	5.8303			0.32503	0.2651			1.4533	0.93931			3.8796	3.6385					4158400	4158400			100870000	35465000	18683000	46720000	28162000	13659000	2926900	11575000
Q8WXI9	Transcriptional repressor p66-beta	GATAD2B	2	3.9264			0.35507	0.3006			1.2476	1.0554			3.6224	3.5111									17554000	6394400	3312600	7847200	10517000	4110900	1318200	5087600
P17275	Transcription factor jun-B;Transcription factor AP-1;Transcription factor jun-D	JUNB;JUN;JUND	2	4.8928		0.59062	0.29344			1.8375	0.7805			3.4482	2.6598						16691000	4880400	2757700	9053200	35719000	16136000	6503500	13079000
P07199	Major centromere autoantigen B	CENPB	2	7.4558			0.43471	0.26004			1.2461	1.104			2.8664	4.2454					2959300	2959300			30681000	11203000	6692300	12786000	32684000	14186000	4365600	14133000
Q7Z3K3-5	Pogo transposable element with ZNF domain	POGZ	2	5.9707		0.24708		0.24138		0.80701		0.65786		2.9932		2.7254					24703000	11905000	2207900	10590000					4312700	2301300	511810	1499700
P22735	Protein-glutamine gamma-glutamyltransferase K	TGM1	5	12.048		0.068993	0.13059	0.059197			0.46799	0.15861			3.5836	2.6794					18303000	18190000	47589	66059	22464000	14694000	1864300	5905300	18463000	16620000	668170	1175100
O00487	26S proteasome non-ATPase regulatory subunit 14	PSMD14	2	6.7597			0.71981	0.51348			1.185	0.78433			1.6382	1.6263									12396000	3870000	3927800	4598300	4874600	1747100	1343400	1784100
P62333	26S protease regulatory subunit 10B	PSMC6	2	5.5791			0.33046	0.27353			0.63198	0.64594			1.9426	2.4538									56017000	40483000	6465700	9068600	4381700	2061400	877160	1443100
F8WCF6	Actin-related protein 2/3 complex subunit 4	ARPC4-TTLL3;ARPC4	5	17.308			0.28501	0.2056			0.66011	0.56515			2.2842	2.6291									55596000	28291000	8383200	18922000	132650000	56890000	45087000	30670000
A8K3Z3	26S protease regulatory subunit 8	PSMC5	3	10.298		0.23381		0.25264		0.5989		0.5834		2.0085		2.433					11414000	4896000	1889300	4628900					17907000	9176300	3063200	5667000
P01609	Ig kappa chain V-I region Scw		3	83.687		0.020694	0.066662	0.064937			0.13913	0.13805			2.1854	2.1711	401750000	401750000			324430000	321530000	2440400	465880	183650000	154960000	4221400	24462000	262910000	232750000	11262000	18900000
Q96AG4	Leucine-rich repeat-containing protein 59	LRRC59	2	10.395			0.32706	0.40247			0.96377	0.82139			2.7956	1.7935									31136000	13729000	4297100	13110000	20853000	10545000	3801200	6507200
A8MW61	Pleiotropic regulator 1	PLRG1	2	38.055			0.43689	0.31442			0.67544	0.85743			1.683	1.87									45341000	21305000	8049600	15986000	5100700	2108700	780890	2211100
Q9BPX5	Actin-related protein 2/3 complex subunit 5-like protein	ARPC5L	2	5.0302			0.33446	0.26748			0.61251	0.53053			1.8089	1.9695									17161000	8702900	2743600	5714200	20281000	10017000	3789200	6474900
Q9BUQ8	Probable ATP-dependent RNA helicase DDX23	DDX23	2	4.2133		0.99374	0.31361			1.7021	0.64298			1.7128	1.8328						2324000	378000	682030	1264000	7837800	3975000	1530000	2332800
Q07065	Cytoskeleton-associated protein 4	CKAP4	3	13.461			0.76387	0.40418			1.2934	0.71699			1.6575	1.7629									16651000	5812000	4193700	6645100	17414000	7031500	3521600	6860800
P16615-5	Sarcoplasmic/endoplasmic reticulum calcium ATPase 2;Sarcoplasmic/endoplasmic reticulum calcium ATPase 1	ATP2A2;ATP2A1	3	9.4923			0.45159	0.69387			0.79678	1.0971			1.8662	1.7332									36834000	16340000	6789400	13705000	20393000	6735100	4533300	9124900
P25205	DNA replication licensing factor MCM3	MCM3	5	72.899		0.73822	0.25329			1.2316	0.89352			1.7076	3.5277						31699000	10615000	9202000	11882000	26916000	11451000	3134800	12330000
F8VZD8	Complement C4-A;Complement C4 beta chain;Complement C4-A alpha chain;C4a anaphylatoxin;C4b-A;C4d-A;Complement C4 gamma chain;Complement C4-B;Complement C4 beta chain;Complement C4-B alpha chain;C4a anaphylatoxin;C4b-B;C4d-B;Complement C4 gamma chain	C4B;C4A	2	5.1649		0.25115	0.84017			0.41221	1.2942			1.6413	1.5404						12326000	8671500	1493200	2160900	24904000	8562800	3699200	12642000
Q96MG7	Melanoma-associated antigen G1	NDNL2	2	4.5519	0.22116				1.4148				5.9395				6915400	1766700	549620	4599000
C9J5X9	Fanconi anemia group B protein	FANCB	5	13.184			0.042497				1.4754				32.536										101030000	29021000	3912000	68097000	10327000			10327000
Q8NDV3-2	Structural maintece of chromosomes protein 1B	SMC1B	2	2.45		0.26142				1.5398				6.0495							25817000	8272900	2677900	14867000
G8JLK7	Nucleolar protein 6	NOL6	2	3.0536		0.42706				1.8451				4.3206							9758300	4231200	980330	4546800
Q9NP66	High mobility group protein 20A	HMG20A	2	3.1713		0.46394				1.8549				3.9981							18329000	4880100	2958000	10491000
Q5T3J3	Ligand-dependent nuclear receptor-interacting factor 1	LRIF1	2	4.3306		0.18343				0.66152				3.6063							9195500	5947900	542060	2705500
F5GZ16	26S proteasome non-ATPase regulatory subunit 2	PSMD2	2	3.9831			0.35186				1.2418				3.5294										7470800	3108600	783530	3578600
E9PBR6	Transmembrane protein 201	TMEM201	2	4.0521		0.17467				0.59081				3.3824							7082500	3492700	1019700	2570200
P02647	Apolipoprotein A-I;Proapolipoprotein A-I;Truncated apolipoprotein A-I	APOA1	6	76.816			0.050222				0.20224				3.2515										237120000	191330000	9061200	36727000
O60437	Periplakin	PPL	10	26.595				0.12442				0.52119				2.9015													897230000	72627000	797300000	27296000
Q5TEE2	Histone deacetylase 2;Histone deacetylase 1;Histone deacetylase 3	HDAC1;HDAC2;HDAC3	2	4.4292			0.3813				1.2408				2.7847										24989000	9756400	3902000	11330000
B7Z8Y7	ATP-dependent DNA helicase Q5	RECQL5	4	8.5583			0.51875				1.3618				2.6252										37001000	13425000	3304200	20273000
P56181-2			2	6.6788			0.40826				0.95584				2.3482										29549000	11355000	5297600	12896000
P04209	Ig lambda chain V-II region NIG-84		2	6.5543			0.61725	0.064151				0.1498				2.3351									13238000	10648000	2590600		83261000	69856000	4791600	8612800
P37802	Transgelin-2	TAGLN2	3	6.2582				0.083192				0.22408				2.2938	1673700			1673700									52506000	35922000	2528200	14056000
B7Z254	Protein disulfide-isomerase A6	PDIA6	2	3.9151				0.19178				0.44658				2.2684													14276000	9937600	1819100	2519500
B4DJ66	26S proteasome non-ATPase regulatory subunit 13	PSMD13	2	3.8184			0.67221				1.4872				2.2124										17904000	4625700	3941300	9337200
P01009	Alpha-1-antitrypsin;Short peptide from AAT	SERPINA1	5	201.07			0.13378				0.28512				2.0761										163690000	149140000	6236100	8308900	3465300	3465300
P02652	Apolipoprotein A-II;Proapolipoprotein A-II;Truncated apolipoprotein A-II	APOA2	3	8.2761			0.073021				0.15078				2.0649										97966000	88310000	4946600	4709600
E9PKH2	Serpin H1	SERPINH1	2	7.4318				0.31974				0.63149				2.0081													21028000	10826000	3895200	6306700
Q9Y2W1	Thyroid hormone receptor-associated protein 3	THRAP3	2	3.8823				0.41138				0.87486				1.9969													14702000	7820900	2115600	4765000
O75306	NADH dehydrogenase [ubiquinone] iron-sulfur protein 2, mitochondrial	NDUFS2	2	3.8031			0.40068				0.64224				1.8614										84885000	37571000	21694000	25620000
P15104	Glutamine synthetase	GLUL	3	9.7298				0.19507				0.35236				1.8063													100980000	73676000	14193000	13113000
F5H3V0	DNA replication licensing factor MCM2	MCM2	3	6.5505		0.73872				2.0652				1.5688							21902000	10398000	3913900	7590200
Q9NZT1	Calmodulin-like protein 5	CALML5	4	14.084				0.070765				0.16627				1.5029													99896000	89564000	3309300	7022000
Q9Y2K1-2	Zinc finger and BTB domain-containing protein 1	ZBTB1	21	132.14	0.15025	0.088603	0.18887	0.32843	0.68469	0.53859	0.63129	0.47655	5.5081	5.1105	3.8169	1.4401	38284000	23710000	815170	13759000	618630000	391680000	30718000	196230000	594360000	314360000	68072000	211920000	344250000	181310000	59326000	103610000
P63104	14-3-3 protein zeta/delta	YWHAZ	7	74.28	0.22788	0.19709	0.30536	0.04777	0.86535	0.18027	0.69161	0.032595	3.7801	0.86539	2.3773	1.5445	105740000	50236000	13366000	42137000	16764000	11833000	2701600	2229200	21747000	12228000	2803900	6714700	386190000	362010000	13187000	10998000
P07339	Cathepsin D;Cathepsin D light chain;Cathepsin D heavy chain	CTSD	4	12.48	0.024245	0.1932	0.32672	0.15002	0.27419	0.10482	0.49796	0.39826	11.309	0.053913	1.5241	4.915	114970000	92278000	2340100	20354000	149310000	103640000	43588000	2084800	18008000	14488000	1447000	2072800	42209000	30617000	3919300	7672200
P04083	Annexin A1;Annexin	ANXA1	5	58.028	0.1301	0.047749	0.037652	0.077812	0.60105	0.059192	0.20142	0.24124	4.6198	1.2396	5.3495	4.5082	23409000	17447000	1006400	4955700	17736000	16300000	1078600	358150	44087000	39098000	1989200	2999900	93676000	80875000	7125800	5675700
B4DZP5	DNA damage-binding protein 1	DDB1	8	113.5	0.42771	0.53908	0.39915	0.63788	1.2736	1.1337	1.1798	0.83011	2.7283	2.2654	2.8315	1.3014	6661000	2457500	1197400	3006100	40494000	14583000	8056900	17854000	132780000	38610000	56737000	37430000	9770300	3850900	2422200	3497100
P49792	E3 SUMO-protein ligase RanBP2	RANBP2	14	70.625	0.27647	0.28617	0.18605	0.26238	0.67585	0.62989	0.62187	0.38871	2.4446	2.751	2.8164	1.4807	13603000	6786800	1466000	5350300	92635000	49738000	12090000	30807000	133030000	66642000	20414000	45972000	150770000	71187000	39086000	40494000
O75955	Flotillin-1	FLOT1	26	299.61	0.35269	0.1747	0.35941	0.22565	0.26662	0.33369	0.94799	0.47661	1.1549	1.9267	2.4199	2.3725	37965000	29082000	4240600	4642500	1677400000	1107000000	200620000	369710000	937030000	393920000	175640000	367460000	1109300000	611520000	166620000	331180000
F8WDZ1	Proline-, glutamic acid- and leucine-rich protein 1	PELP1	5	49.185	0.4076	0.5381	0.23107	0.27855	0.87884	0.81227	0.53325	0.5796	2.4599	1.2957	2.3077	2.067	18360000	7373000	4960900	6025700	40591000	17036000	11085000	12470000	149900000	75224000	20097000	54581000	57228000	29650000	7998500	19579000
Q14254	Flotillin-2	FLOT2	22	132.35	0.23011	0.16577	0.33658	0.20782	0.24559	0.3149	0.96239	0.49685	0.87532	1.9591	2.7612	2.3234	69888000	44202000	11812000	13874000	2657800000	1705400000	357440000	595010000	982150000	404420000	196510000	381230000	619380000	320790000	109430000	189160000
A6NEM2	Host cell factor 1;HCF N-terminal chain 1;HCF N-terminal chain 2;HCF N-terminal chain 3;HCF N-terminal chain 4;HCF N-terminal chain 5;HCF N-terminal chain 6;HCF C-terminal chain 1;HCF C-terminal chain 2;HCF C-terminal chain 3;HCF C-terminal chain 4;HCF C-terminal chain 5;HCF C-terminal chain 6	HCFC1	5	14.046	0.79436	0.79017	0.4624	0.56839	1.5294	1.3945	1.1665	0.82344	2.1446	1.9311	2.1598	1.4441	1503600	515900	430970	556730	44455000	15868000	9902000	18685000	80341000	34904000	16130000	29307000	23046000	9992100	4651000	8402800
P01860	Ig gamma-3 chain C region	IGHG3	10	4.876	0.009767	0.0089656	0.0367	0.066462	0.022394	0.01055	0.071553	0.089031	1.7619	1.1333	2.5334	1.884	31809000000	31506000000	255410000	47868000	109020000000	108670000000	282600000	68318000	53065000000	52943000000	63503000	57836000	40992000000	40805000000	49470000	136730000
Q7Z3J3	RanBP2-like and GRIP domain-containing protein 4;RanBP2-like and GRIP domain-containing protein 3;RANBP2-like and GRIP domain-containing protein 5/6;RANBP2-like and GRIP domain-containing protein 8;RANBP2-like and GRIP domain-containing protein 1;RANBP2-like and GRIP domain-containing protein 2	RGPD4;RGPD3;RGPD5;RGPD8;RGPD1;RGPD2	7	7.0092	0.64177	0.29206	0.43785	0.58984	0.92356	0.712	0.60924	0.5922	1.5164	2.751	1.6044	1.1432	30138000	13088000	7229900	9820400	505050000	203440000	131380000	170220000	94712000	44053000	20295000	30364000	86801000	34353000	29833000	22615000
P39019	40S ribosomal protein S19	RPS19	8	27.544	0.70047	0.63335	0.39734	0.62558	1.815	1.0455	0.76983	0.82555	2.6402	1.6551	1.9093	1.3194	120010000	33816000	25641000	60555000	46177000	15490000	11478000	19208000	54504000	24561000	10937000	19007000	60364000	25877000	14544000	19944000
P11142	Heat shock cognate 71 kDa protein	HSPA8	32	323.31	0.43448	0.3578	0.40838	0.38146	0.79726	0.57254	0.84089	0.6824	1.8183	1.4509	2.0745	1.9977	537830000	278480000	100440000	158910000	1024400000	509800000	201360000	313200000	2466600000	1032800000	496810000	936970000	2753400000	1340800000	494060000	918480000
E7EUY0	DNA-dependent protein kinase catalytic subunit	PRKDC	29	231.06	0.71465	0.62937	0.4978	0.43637	1.2034	0.9167	0.90165	0.82723	1.9374	1.4105	1.8363	1.7677	37912000	12441000	8425400	17045000	90392000	37327000	20308000	32757000	361690000	151900000	76226000	133560000	261170000	114150000	53918000	93096000
P30457	HLA class I histocompatibility antigen, A-66 alpha chain;HLA class I histocompatibility antigen, A-34 alpha chain;HLA class I histocompatibility antigen, A-43 alpha chain;HLA class I histocompatibility antigen, A-26 alpha chain;HLA class I histocompatibility antigen, A-25 alpha chain	HLA-A	9	-2	0.21759	0.19393	0.53533	0.38445	0.44182	0.21628	0.92339	0.87901	1.9242	1.1354	1.7075	2.1634	158360000	98842000	22189000	37325000	343900000	241540000	50855000	51508000	288650000	118430000	57735000	112490000	466630000	160790000	69496000	236350000
P01891	HLA class I histocompatibility antigen, A-68 alpha chain;HLA class I histocompatibility antigen, A-69 alpha chain;HLA class I histocompatibility antigen, A-2 alpha chain;HLA class I histocompatibility antigen, A-74 alpha chain;HLA class I histocompatibility antigen, A-31 alpha chain;HLA class I histocompatibility antigen, A-30 alpha chain;HLA class I histocompatibility antigen, A-11 alpha chain;H…	HLA-A	10	200.41	0.21759	0.19393	0.53533	0.38445	0.44182	0.21628	0.92339	0.87901	1.9242	1.1354	1.7075	2.1634	184760000	113680000	26701000	44383000	427800000	292960000	69296000	65548000	288650000	118430000	57735000	112490000	466630000	160790000	69496000	236350000
P62913	60S ribosomal protein L11	RPL11	3	63.795	0.60762	0.60182	0.36066	0.24465	1.1628	0.75849	0.61803	0.51517	2.1613	1.3223	1.5893	2.0742	33865000	11897000	8396500	13572000	20063000	7915900	5365900	6781600	23515000	10491000	6078900	6944200	101020000	49261000	22780000	28981000
P46778	60S ribosomal protein L21	RPL21	3	13.976	0.76355	0.63531	0.40457	0.72282	2.3657	0.52399	0.81629	1.0884	2.8262	0.99591	1.9373	1.5368	20814000	5588000	3687600	11539000	3648600	1630800	1155600	862200	19146000	8183100	3809900	7153400	22496000	8323100	5310900	8862300
Q5TEC6	Histone H3	HIST2H3PS2	11	16.824	0.48883	0.39983	0.49792	0.51231	0.92575	0.76458	0.85162	0.86415	1.7585	1.8515	1.9066	1.4288	11282000000	4220700000	2647300000	4413600000	7321200000	2687500000	2232000000	2401800000	6548700000	1820200000	956430000	3772100000	4469100000	1909600000	1039500000	1520000000
C9JLU1	DNA-directed RNA polymerases I, II, and III subunit RPABC3	POLR2H	2	7.3924	0.83036	0.64868	0.459	0.49363	0.96405	1.0881	0.8128	0.91318	1.161	1.6774	1.9395	1.7234	5533300	2303200	1276400	1953700	23007000	9392300	5429200	8185700	10493000	4732300	1883800	3877000	15243000	5741200	3957900	5544200
Q562R1	Beta-actin-like protein 2	ACTBL2	11	2.7823	0.36011	0.40826	0.31449	0.36023	0.59428	0.52635	0.81114	0.6611	1.5952	1.2739	1.9801	1.7905	3512600000	1730300000	697750000	1084600000	17067000000	7413800000	4298100000	5355500000	11956000000	4852600000	2810600000	4292600000	10501000000	5000300000	2050800000	3450200000
C9JW69	Regulator of chromosome condensation	RCC1	8	144.94	0.80261	0.61134	0.6599	0.60498	1.2485	1.0531	1.0455	1.116	1.4637	1.6468	1.619	1.6793	14196000	4685900	5190500	4319400	230750000	83270000	60206000	87272000	449400000	158060000	120380000	170960000	366740000	128000000	96705000	142040000
O75643	U5 small nuclear ribonucleoprotein 200 kDa helicase	SNRNP200	45	323.31	0.60086	0.54426	0.32501	0.34525	0.96956	0.76896	0.61985	0.58012	1.5323	1.3784	1.9381	1.6565	119680000	45496000	29877000	44303000	402290000	172350000	96434000	133510000	1700500000	714240000	351490000	634770000	926230000	306540000	114870000	504820000
P02545	Prelamin-A/C;Lamin-A/C	LMNA	61	323.31	0.50816	0.34299	0.26547	0.36963	1.0953	0.55135	0.42611	0.5353	2.1477	1.5822	1.6143	1.4542	6315300000	2319000000	1274100000	2722300000	10757000000	5505400000	1964600000	3286600000	16533000000	9087800000	3126700000	4318300000	15287000000	7622300000	3185500000	4479000000
B4DM74	60S ribosomal protein L18a	RPL18A	3	9.2794	0.79268	0.60117	0.4103	0.62363	1.9742	0.76919	0.72479	0.66455	2.4954	1.5206	2.0863	1.2403	98325000	23701000	21534000	53089000	83398000	39320000	16765000	27313000	50909000	22181000	6016300	22711000	38637000	17293000	9583900	11760000
Q8N257	Histone H2B type 3-B	HIST3H2BB	15	-2	0.60589	0.59216	0.55135	0.62002	0.99953	0.84086	0.82856	0.97223	1.6736	1.4839	1.7114	1.5412	22810000000	7967100000	6349500000	8493500000	14809000000	5861700000	4206900000	4740800000	35418000000	13500000000	8610300000	13307000000	42154000000	15879000000	11192000000	15084000000
P06899	Histone H2B type 1-J	HIST1H2BJ	17	11.022	0.57339	0.51671	0.45236	0.56532	0.98199	0.82001	0.88382	0.89997	1.6836	1.441	1.8085	1.504	42820000000	15190000000	11178000000	16452000000	29227000000	11512000000	7838900000	9876500000	36693000000	14028000000	8890900000	13774000000	42892000000	16207000000	11359000000	15325000000
P63267	Actin, gamma-enteric smooth muscle;Actin, alpha skeletal muscle;Actin, alpha cardiac muscle 1;Actin, aortic smooth muscle	ACTG2;ACTA1;ACTC1;ACTA2	21	7.1992	0.32314	0.43822	0.31515	0.3461	0.61671	0.5192	0.79275	0.65634	1.6017	1.3188	1.8613	1.7747	5218900000	2586100000	1022900000	1609900000	27851000000	12205000000	6934400000	8711900000	23991000000	9940800000	5530200000	8520200000	20108000000	9692000000	3838600000	6577300000
Q9BV38	WD repeat-containing protein 18	WDR18	6	19.228	0.26143	0.72366	0.25207	0.2328	0.75328	0.71299	0.46401	0.56571	2.4716	1.1589	2.0288	2.0175	6324200	3058900	812170	2453100	113040000	44627000	31604000	36813000	86411000	51198000	12951000	22262000	55161000	29612000	8143400	17406000
P60709	Actin, cytoplasmic 1;Actin, cytoplasmic 1, N-terminally processed	ACTB	30	16.816	0.39266	0.48097	0.36043	0.36557	0.6243	0.58836	0.82322	0.68066	1.607	1.26	1.7406	1.7717	6605600000	3257400000	1298100000	2050100000	33848000000	14840000000	8390600000	10618000000	40761000000	16696000000	9371100000	14694000000	25341000000	12156000000	4883000000	8302000000
P63261	Actin, cytoplasmic 2;Actin, cytoplasmic 2, N-terminally processed	ACTG1	30	323.31	0.39696	0.47541	0.36043	0.36557	0.63297	0.57344	0.82405	0.68066	1.6043	1.2713	1.7406	1.7717	6628000000	3265500000	1302300000	2060100000	33831000000	14833000000	8386100000	10612000000	40791000000	16703000000	9378700000	14709000000	25370000000	12171000000	4889000000	8309600000
Q6S8J3	POTE ankyrin domain family member E;POTE ankyrin domain family member I;POTE ankyrin domain family member J;Putative beta-actin-like protein 3;Putative beta-actin-like protein 3, N-terminally processed	POTEE;POTEI;POTEJ;POTEKP	10	5.1446	0.39266	0.51143	0.4396	0.31446	0.64175	0.58651	0.85492	0.57141	1.5974	1.2574	1.5449	1.6845	1610800000	783340000	319060000	508430000	9926200000	4330400000	2435800000	3160000000	9130900000	3832700000	2113500000	3184700000	4251900000	2065800000	829330000	1356800000
P84098	60S ribosomal protein L19	RPL19	4	16.753	0.78016	0.6282	0.35617	0.45005	2.0427	0.7487	0.56254	0.57547	2.6625	1.1838	1.5964	2.3521	125190000	40632000	28713000	55845000	184410000	153640000	13743000	17022000	65778000	32755000	13042000	19981000	44178000	25385000	7233800	11559000
E9PAV3	Nascent polypeptide-associated complex subunit alpha, muscle-specific form	NACA	2	3.5866	0.000763	0.0072643		0.003337	0.0084868	0.11044		0.0033658	11.123	12.211		1.0086	407820000	406010000	394050	1415500	168300000	140600000	8157500	19543000					77520000	76852000	264610	403460
P07195	L-lactate dehydrogenase B chain;L-lactate dehydrogenase	LDHB	6	13.393	0.039385		0.30805	0.20806	0.18815		1.3958	0.24755	4.7772		4.5313	1.1898	98401000	80178000	3007700	15215000					24954000	8268500	2453200	14232000	24744000	20367000	2018700	2358200
Q01082-3	Spectrin beta chain, non-erythrocytic 1	SPTBN1	4	8.1337	0.2464	0.91069	0.26607		0.45475	1.2337	0.67932		2.4506	1.401	2.3825		1942900	1016800	352480	573620	17312000	5864500	4927100	6520200	23449000	10646000	3276400	9526100
P61254	60S ribosomal protein L26;60S ribosomal protein L26-like 1	RPL26;RPL26L1	5	15.002	0.80418	0.70523	0.28215		2.0254	0.71427	0.44826		2.7568	1.0628	1.5824		90494000	23628000	19202000	47664000	81194000	34361000	21447000	25387000	6115200	3537700	933260	1644200
H0YEN5	40S ribosomal protein S2	RPS2	2	3.9008	0.66927		0.40187	0.3344	1.6521		0.72915	0.47627	2.3168		1.7307	1.3613	121040000	37124000	25850000	58061000					36060000	17567000	6289700	12203000	30582000	17475000	4672500	8434000
P63244	Guanine nucleotide-binding protein subunit beta-2-like 1;Guanine nucleotide-binding protein subunit beta-2-like 1, N-terminally processed	GNB2L1	3	46.616	0.47749		0.41628	0.57903	1.1662		0.79065	0.64331	2.3259		1.7627	1.4614	21068000	8288100	3301600	9478600					67635000	28950000	14186000	24499000	54968000	25927000	11207000	17834000
Q01469	Fatty acid-binding protein, epidermal	FABP5	3	8.0968	0.077935	0.046031	0.18428		0.065865	0.109	0.12049		1.7629	2.3681	1.1535		227840000	203820000	6198100	17825000	63518000	52951000	3066900	7499900	28691000	22737000	3740700	2213200	5350800	5350800
Q5JR95	40S ribosomal protein S8	RPS8	5	51.36	0.80904		0.42411	0.5709	1.3808		0.72117	0.7749	1.5442		3.1116	1.3767	27486000	8910600	6984600	11591000					95848000	42892000	22417000	30540000	142700000	62819000	30999000	48878000
F8W181	60S ribosomal protein L6	RPL6	8	41.843	0.52032		0.26713	0.14832	1.1057		0.45535	0.14296	2.2566		1.6966	1.231	106540000	38597000	18698000	49248000					82490000	43250000	11869000	27370000	35238000	26301000	4666500	4270300
P62899	60S ribosomal protein L31	RPL31	4	9.9878	0.73875		0.43387	0.68946	1.8718		0.73174	0.84086	2.5852		1.6614	1.2089	54673000	15213000	11481000	27979000					67151000	31105000	12795000	23250000	31426000	12932000	8268500	10226000
Q8IX12-2	Cell division cycle and apoptosis regulator protein 1	CCAR1	2	4.0613	0.77383		0.59162	0.68042	1.2032		0.9835	0.97067	1.568		1.7461	1.4982	179220000	68479000	45174000	65569000					587020000	228210000	131400000	227420000	750450000	287530000	184370000	278540000
P04208	Ig lambda chain V-I region WAH		6	23.73	0.029053	0.052174		0.081316	0.022271	0.13634		0.12733	0.94587	2.3		1.5659	332000000	319580000	6775000	5647400	445280000	414750000	10848000	19690000	10043000	10043000			9372800	7944500	576670	851610
P62851	40S ribosomal protein S25	RPS25	4	7.4637	0.7847		0.43867	0.55788	1.5675		0.73159	0.72905	1.9976		1.6498	1.3031	91358000	28880000	20294000	42184000					61423000	27792000	11884000	21747000	79448000	33437000	19726000	26286000
C9J9K3	40S ribosomal protein SA	RPSA;RPSAP58	5	109.88	0.64671		0.35888	0.41873	1.0111		0.56198	0.44386	1.5348		1.5069	0.96791	224880000	74096000	49989000	100800000					158640000	77082000	30394000	51163000	96360000	60062000	16272000	20025000
E9PBV3	Suprabasin	SBSN	8	185.01	0.26194	0.11686		0.087533	0.32556	0.068891		0.27267	4.8169	0.34878		1.5395	408080000	403320000	1360800	3398300	395740000	336010000	52835000	6893000					34619000	30881000	1921800	1816100
Q6P275	Cohesin subunit SA-1	STAG1;DKFZp781D1416	5	3.9912		0.38908	0.78632	0.53803		1.3945	1.0154	0.70709		3.5841	1.1368	1.5081					14427000	5232100	2022000	7173100	159930000	36108000	92319000	31506000	57754000	19271000	22385000	16098000
Q2TAY7	WD40 repeat-containing protein SMU1;WD40 repeat-containing protein SMU1, N-terminally processed	SMU1	2	3.9753		0.6343	0.30754	0.36673		0.79971	0.51275	0.70002		1.3059	1.6921	1.9942					24438000	8536100	6724500	9177800	20574000	10677000	3531100	6366600	16729000	8599400	2850300	5279400
P61160	Actin-related protein 2	ACTR2	4	11.503		0.55367	0.32333	0.18525		0.26632	0.66711	0.3668		0.48101	1.8994	1.9801					9012800	4669200	2745000	1598600	54614000	24935000	9600100	20080000	30615000	18891000	4232600	7491900
P39656	Dolichyl-diphosphooligosaccharide--protein glycosyltransferase 48 kDa subunit	DDOST	5	24.844		0.6638	0.47001	0.48931		0.49293	0.82017	0.74918		0.76394	1.7002	1.6126					72803000	33093000	20564000	19146000	161520000	73709000	31893000	55917000	65947000	31306000	14991000	19651000
Q14966-3	Zinc finger protein 638	ZNF638	4	9.6886		0.49763	0.46154	0.35449		0.64534	1.2846	0.58912		1.3862	2.7834	1.6246					14042000	5543700	4135600	4362400	25937000	6845500	5243000	13849000	8768000	4419000	1591800	2757200
Q9ULV4	Coronin-1C;Coronin	CORO1C	8	18.86		0.534	0.45847	0.38769		0.55969	0.69613	0.63312		1.0734	1.619	1.6252					89735000	44555000	20947000	24233000	37349000	17081000	7841200	12427000	48895000	24068000	8327500	16500000
P22695	Cytochrome b-c1 complex subunit 2, mitochondrial	UQCRC2	9	80.804		0.58293	0.47793	0.35245		0.61682	0.78067	0.56894		1.1083	1.5056	1.8935					105250000	49500000	26854000	28896000	168080000	68141000	42603000	57333000	86400000	44309000	12017000	30074000
B4DYV2	Testis-expressed sequence 10 protein	TEX10	6	17.448		1.2237	0.23622	0.22249		1.23	0.44894	0.45508		1.0666	1.602	2.2981					5398000	1936800	1466800	1994400	83394000	43915000	17412000	22067000	35735000	20263000	5597900	9874400
P31930	Cytochrome b-c1 complex subunit 1, mitochondrial	UQCRC1	6	35.178		0.50809	0.49336	0.3152		0.67874	0.83654	0.54839		1.0636	1.71	1.7121					105640000	51056000	23560000	31029000	158430000	70121000	30477000	57832000	108600000	55641000	19205000	33752000
