# Supplementary material for: Proteomic characterization of chromosomal common fragile site (CFS)-associated proteins uncovers ATRX as a regulator of CFS stability
Source: Nucleic Acids Res. 2019 Jun 10;47(15):8004–18. doi: 10.1093/nar/gkz510 (PMC6735892; doi:10.1093/nar/gkz510)
Supplement: gkz510_Supplemental_Files [file gkz510_supplemental_files.zip › Table S3.xlsx]

## Sheet: Sheet1
Majority protein IDs	Protein names	Gene names	Peptides	Sequence length	Score	Ratio M/L E1R1	Ratio M/L E1R2	Ratio M/L E2R1	Ratio M/L E2R2	Ratio H/L E1R1	Ratio H/L E1R2	Ratio H/L E2R1	Ratio H/L E2R2	Ratio H/M E1R1	Ratio H/M E1R2	Ratio H/M E2R1	Ratio H/M E2R2	Intensity E1R1	Intensity L E1R1	Intensity M E1R1	Intensity H E1R1	Intensity E1R2	Intensity L E1R2	Intensity M E1R2	Intensity H E1R2	Intensity E2R1	Intensity L E2R1	Intensity M E2R1	Intensity H E2R1	Intensity E2R2	Intensity L E2R2	Intensity M E2R2	Intensity H E2R2
B7Z265	Kinesin-like protein KIF22	KIF22	4	597	12.409			1.3956	1.0911			3.5176	2.5415			2.5206	2.3294									47355000	10719000	10747000	25889000	20839000	4674600	5146100	11019000
E7ERL4	Breast cancer type 1 susceptibility protein	BRCA1	25	1822	136.73	0.2798	0.25875	0.34988	0.64403	1.2622	2.1787	2.2439	1.9342	4.5111	7.2333	5.5643	3.0033	6644100	4180000	216180	2248000	221790000	54333000	6329200	161130000	463400000	124020000	40301000	299080000	32872000	8595000	3721900	20555000
E9PCY5	DNA topoisomerase 2;DNA topoisomerase 2-beta	TOP2B	22	1150	35.269	0.39245	0.3218	0.5122	0.4584	1.4035	1.7103	2.8063	1.7664	3.9989	4.9471	5.08	3.6935	15635000	5427200	1981900	8225900	219730000	72916000	26221000	120590000	875900000	234200000	133720000	507980000	276530000	81581000	46107000	148840000
F8W7U8	Double-strand break repair protein MRE11A	MRE11A	9	707	29.141		0.49258	0.39438	0.29874		1.9146	2.634	2.3837		4.5449	6.0838	7.3242					33719000	12067000	2606800	19045000	182080000	42498000	25658000	113930000	35632000	9923300	3312500	22397000
G3XAI2	Laminin subunit beta-1	LAMB1	2	1810	3.931		0.0020227	0.76312	0.59099		0.00048969	10.506	1.6379		0.2421	13.768	2.7714					16207000000	16167000000	33518000	5826200	32614000	3405300	3432500	25776000	35574000	12292000	4211800	19070000
O15360	Fanconi anemia group A protein	FANCA	8	1455	62.398		0.16149	0.20359	0.28821		1.2667	2.1497	1.5209		7.8435	9.7571	5.3401					11892000	4417800	1101100	6373100	196120000	65500000	6706600	123910000	59809000	24370000	3625500	31813000
P11388	DNA topoisomerase 2-alpha	TOP2A	54	1531	323.31	0.31031	0.27118	0.76465	0.66945	1.4159	1.6519	3.5045	2.8565	4.5555	5.5369	4.7983	4.3433	154680000	40237000	36069000	78375000	1085200000	351940000	107720000	625510000	2827300000	579630000	432280000	1815400000	911120000	203830000	169620000	537670000
P54132	Bloom syndrome protein	BLM	32	1417	132.66		0.13157	0.25396	0.18477		0.79399	2.1968	2.1482		5.87	7.9762	10.436	7378700	3459500		3919200	150290000	81208000	4945600	64140000	1219900000	368880000	87204000	763800000	734190000	231310000	63913000	438970000
Q0VG06-3	Fanconi anemia-associated protein of 100 kDa	FAAP100	3	730	7.6983			1.1446	0.46979			1.7586	2.2648			1.5364	4.8209									32412000	9312000	6066300	17034000	4475600	1074200	306450	3094900
Q13111	Chromatin assembly factor 1 subunit A	CHAF1A	2	956	6.3317			0.52418	1.286			2.9693	6.8106			4.3193	5.296									36523000	12250000	4842600	19430000	7555700	1043300	1055800	5456600
Q13472-2	DNA topoisomerase 3-alpha	TOP3A	15	976	47.441		0.080935	0.28165	0.34024		0.9664	1.8545	1.7417		11.91	5.5338	4.2605	764070	764070			73598000	34235000	2202800	37160000	448620000	170660000	39725000	238230000	196300000	63472000	17812000	115020000
Q562F6-2	Shugoshin-like 2	SGOL2	12	1261	68.81		0.24187	0.56894	0.59805		1.1124	3.903	3.3797		4.5992	5.0146	8.9221					20919000	12761000	224740	7932900	177160000	38261000	19184000	119720000	43506000	10181000	4781300	28544000
Q8IYD8-2	Fanconi anemia group M protein	FANCM	4	669	18.308			0.0096767	0.17789			2.5911	1.8106			267.77	10.178					676340	676340			73537000	21946000	34465	51557000	20872000	7325800	478120	13068000
Q8N2Z9	Centromere protein S	APITD1	5	138	17.747		0.098256	0.23249	0.67722		0.92585	1.7528	1.566		9.4228	7.051	2.3124	1659200	1659200			38498000	20592000	1184400	16721000	40324000	11937000	3262600	25124000	22371000	7505400	3592500	11273000
Q92878	DNA repair protein RAD50	RAD50	21	1312	136.82	0.39629	0.50805	0.48112	0.36372	1.5105	2.1515	3.0317	1.6294	4.3432	4.7445	7.0221	4.1426	11364000	3903300	1576000	5884500	36948000	10607000	4211900	22130000	189110000	40179000	57312000	91619000	56027000	15887000	14161000	25979000
Q99460-2	26S proteasome non-ATPase regulatory subunit 1	PSMD1	3	922	5.338	0.42552		0.48611	0.26974	0.71054		1.7743	1.6368	1.3485		4.2158	4.1509	1953900	898400	334960	720560					6926000	2607800	1538500	2779700	5413400	2258900	742100	2412400
Q99728	BRCA1-associated RING domain protein 1	BARD1	13	777	37.882		0.12007	0.17671	0.21368		2.2595	2.4555	1.8754		13.943	11.693	5.4284	5484700			5484700	171580000	44592000	5071200	121920000	712460000	241990000	47551000	422920000	299880000	106600000	44750000	148530000
Q9BXW9-2	Fanconi anemia group D2 protein	FANCD2	59	1451	323.31	0.054758	0.038716	0.004102	1.2067	1.8841	1.9432	2.8006	2.2667	9615.8	89.186	685.33	1.9329	4004000000	1321600000	68583000	2613800000	21620000000	7201500000	187120000	14232000000	19545000000	5564000000	495950000	13485000000	10482000000	3318500000	356590000	6806500000
Q9NPI8	Fanconi anemia group F protein	FANCF	5	374	16.822			0.18223	0.42693			2.1609	1.8131			12.021	4.2468									42067000	12505000	4183000	25379000	3431600	1125500	529740	1776400
Q9NVI1	Fanconi anemia group I protein	FANCI	82	1328	323.31	0.062219	0.08028	0.13249	0.47044	1.8475	1.9864	2.9198	2.2272	32311	3254.2	22.343	3.0347	3552900000	1219300000	170250000	2163400000	23495000000	7656900000	388550000	15450000000	48074000000	11727000000	3621500000	32725000000	26532000000	7273400000	2255400000	17004000000
Q9ULW0	Targeting protein for Xklp2	TPX2	15	747	48.505	0.46181	0.41695	1.1645	1.1038	1.4719	1.5196	4.6975	3.0257	3.1179	3.4781	3.6782	2.7768	1934000	661810	354220	918000	144970000	60046000	17388000	67535000	132390000	20968000	31050000	80371000	47479000	9698800	9798300	27982000
Q9Y5B9	FACT complex subunit SPT16	SUPT16H	19	1047	73.907	0.22438	0.29678	0.51029	0.99994	1.423	2.0363	1.7403	1.9294	6.2384	7.2005	3.7093	2.045	2351500	897140	246270	1208100	128870000	39228000	15172000	74471000	254140000	70310000	48308000	135520000	47876000	13308000	10938000	23630000
A8MX32	Replication factor C subunit 3	RFC3	5	300	63.962	0.30564		0.23928		1.8422		1.9647		6.0272		8.2419		22665000	4127100	1157100	17380000	2120600			2120600	24252000	5540800	2038900	16672000
A8MYU4	Cytoskeleton-associated protein 2	CKAP2	2	495	5.0122			1.7915				2.8495				1.5906						1759400			1759400	7165100	1275100	2230400	3659600
B4E3C2	60S ribosomal protein L17	RPL17	2	146	6.6667	0.8319	0.83595	0.34275		2.5191	0.91448	1.6707		2.9283	1.0321	4.8744		10962000	2727000	1920200	6314400	9823900	3256200	2834800	3732900	47121000	12419000	5118000	29585000
B5MBX0	Sororin	CDCA5	3	307	10.305	0.59443		0.59818		2.2542		4.3951		3.7922		7.3474		15499000	2691000	1015100	11793000					14209000	2529300	1215700	10464000	2035100			2035100
C9JGZ0	Fanconi anemia group J protein	BRIP1	5	994	15.029			0.33199	0.66901			0.90636	3.2261			2.6613	4.8222					12211000			12211000	78913000	39914000	9350300	29648000	6341600	1311900	641330	4388300
E9PD53	Structural maintece of chromosomes protein;Structural maintece of chromosomes protein 4	SMC4	2	1263	6.355			1.1417				3.7471				11.844										35545000	6314700	6403100	22827000
E9PMD7	Serine/threonine-protein phosphatase;Serine/threonine-protein phosphatase PP1-alpha catalytic subunit	PPP1CA	3	253	7.4294			0.48059	0.59096			1.1067	2.3589			2.2512	7.3083									13419000	5087400	2584400	5747400	25987000	7509800	2798800	15679000
F8W1C2	Mediator of DNA damage checkpoint protein 1	MDC1	2	1655	9.4624			0.9739				3.1118				3.1952						1931200			1931200	9200200	1286800	1451000	6462400
F8W9B4	Replication factor C subunit 5	RFC5	3	255	5.814			0.18128				1.997				10.346										28538000	7940200	1385300	19212000
O15287	Fanconi anemia group G protein	FANCG	4	622	18.51			0.40777	0.1415			0.73355	1.9748			1.7989	13.956	1397400	775930		621480	9603500	5123900		4479600	36890000	9264200	2593400	25033000	24586000	6253800	1755600	16577000
O60934	Nibrin	NBN	4	754	10.777		0.53149	0.33473			2.419	2.1139			4.8867	6.3153						17821000	4386200	2119500	11315000	4299100	1107200	365640	2826300
O95347-2	Structural maintece of chromosomes protein 2	SMC2	3	1099	8.7227			1.1958				2.8574				2.7094										39302000	6552000	7818700	24932000
P35249	Replication factor C subunit 4	RFC4	3	363	6.9152	0.65193		0.46296	1.2179	1.3015		1.5334	1.0671	2.1115		5.5865	0.87612	16781000	4663600	4289900	7827400					36847000	8557200	10754000	17536000	9661200	1858900	4619400	3182900
P35250	Replication factor C subunit 2	RFC2	5	354	12.128	0.26747		0.31829		2.4025		1.977		8.9824		6.2114		10936000	3039300	883830	7012800					34489000	9933300	3058900	21496000
P46100-2	Transcriptional regulator ATRX	ATRX	3	2288	5.6694		0.3153	0.67998			1.0931	2.439			5.8745	3.5868		1635100	756680		878460	13713000	6137400	1602700	5972500	10592000	2271200	1969100	6351200
Q09028-3	Histone-binding protein RBBP4	RBBP4	5	410	56.743	0.41972	0.59514	0.44028	0.31615	1.0015	1.5087	1.5484	0.88945	2.4783	2.5223	3.5712	2.9215	6739300	2917400	1349600	2472300	218640000	71003000	41212000	106420000	214090000	67584000	30969000	115540000	92262000	34234000	12871000	45158000
Q5VYV7	Protein SLX4IP	SLX4IP	3	408	18.027			0.29687				1.6022				5.3971						8460900			8460900	7683600	2920800	462200	4300600
Q8N201	Integrator complex subunit 1	INTS1	2	2190	3.9048			0.64666				2.9745				4.8443										38376000	9494400	5357300	23524000
Q92547	DNA topoisomerase 2-binding protein 1	TOPBP1	2	1522	3.8595			0.35464				2.6984				7.609						2794100			2794100	5152400	1211800	664140	3276400
Q96E14	RecQ-mediated genome instability protein 2	RMI2	2	147	13.184	0.20827	0.10858	0.17908	0.23627	0.69755	0.78878	1.8004	1.3461	3.3493	7.2644	10.053	5.6972	46665000	23065000	7406500	16194000	39405000	22293000	3864800	13247000	46996000	17013000	3408300	26575000	25271000	7787500	1847200	15636000
Q96QE3-2	ATPase family AAA domain-containing protein 5	ATAD5	5	1204	18.236			1.3468				3.1446				2.3349						10509000			10509000	6089200	868150	562600	4658400
Q99708	DNA endonuclease RBBP8	RBBP8	18	897	90.066	0.04037	0.259	0.14415	0.19422	0.61017	1.1727	1.5573	1.3419	15.114	5.1353	10.216	6.6194	13738000	12977000	24540	736990	164600000	57040000	2616200	104950000	421940000	150780000	26784000	244380000	285150000	129160000	20236000	135760000
Q9H9A7	RecQ-mediated genome instability protein 1	RMI1	2	625	4.5008			0.80594				1.9256				2.3893										131720000	24020000	44623000	63078000
